# Supplementary material for: Human Papillomavirus 42 Drives Digital Papillary Adenocarcinoma and Elicits a Germ Cell–like Program Conserved in HPV-Positive Cancers
Source: Cancer Discov. 2022 Oct 10;13(1):70–84. doi: 10.1158/2159-8290.CD-22-0489 (PMC9827110; doi:10.1158/2159-8290.CD-22-0489)
Supplement: Supplementary Table S1 — Sample-assay overview. [file cd-22-0489_supplementary_table_s1_suppst1.xlsx]

## Sheet: Supplementary Table S1
Supplementary Table S1: Sample-assay overview
Case Nr.	Sample ID	Patient age	Patient gender	Tumor localization	Part of discovery cohort [target sequencing]	Target Capture ViroCap RNA	Target Capture ViroCap DNA	HPV42-detection qPCR	Tumor RNAseq	HPV42-RNAScope	p16/CDKN2A staining
1	#168	40	F	Thumb	+	+	+	+	+	+	uniformly strongly positive
2	#169	45	M	Palm	+	+	+	+	+	+	uniformly strongly positive
3	#170	37	M	Thumb	ND	+	+	+	ND	+	partial/moderate positive
4	#171	55	M	Finger	ND	+	+	+	ND	+	uniformly strongly positive
5	#172	63	M	Finger	ND	ND	ND	-	ND	ND	ND
6	#173	17	M	Finger	ND	+	+	+	ND	+	negative
7	#174	42	M	Finger	ND	ND	ND	-	ND	ND	ND
8	#175	33	F	Finger	ND	ND	ND	+	ND	+	partial/moderate positive
9	#176	41	M	Toe	ND	+	+	+	ND	+	uniformly strongly positive
10	#177	34	M	Tumb	ND	+	+	+	ND	+	uniformly strongly positive
11	#178	45	M	Finger	+	+	+	+	+	+	uniformly strongly positive
12	#179	65	M	Toe	ND	+	+	+	+	+	partial/moderate positive
13	#180	31	M	Finger	ND	+	+	+	ND	+	uniformly strongly positive
14	#181	21	M	Finger	ND	+	+	+	ND	+	uniformly strongly positive
15	#182	43	M	Toe	ND	+	+	+	+	ND	uniformly strongly positive
16	#183	47	F	Finger	ND	ND	ND	+	ND	+	uniformly strongly positive
17	#184	29	M	Toe	ND	+	+	+	ND	+	uniformly strongly positive
18	#185	26	M	Finger	ND	+	+	+	ND	+	uniformly strongly positive
19	#186	44	M	Tumb	ND	+	ND	+	ND	+	ND (no tumor)
20	#187	47	M	Finger	ND	ND	ND	+	ND	+	partial/moderate positive
21	#188	61	M	Toe	+	+	+	+	+	+	uniformly strongly positive
22	#190	56	M	Thumb	+	ND	ND	+	+	ND	ND
23	#191	45	M	Toe	+	ND	+	+	+	+	uniformly strongly positive
24	#199	64	M	Finger	+	ND	ND	+	ND	+	ND
25	#200	44	M	Finger	+	ND	ND	+	ND	+	ND
26	#201	68	M	Finger	+	ND	ND	+	ND	+	ND
27	#202	45	M	Tumb	+	ND	ND	+	ND	ND	ND
28	#203	21	M	Toe	+	ND	ND	+	ND	ND	ND
29	#204	67	M	Finger	ND	ND	ND	+	ND	ND	ND
30	#205	19	M	Toe	ND	ND	ND	+	ND	ND	ND
31	#206	47	M	Finger	ND	ND	ND	+	ND	ND	ND
32	#207	53	M	Finger	ND	ND	ND	+	ND	ND	ND
33	#208	51	M	Finger	ND	ND	ND	+	ND	ND	ND
34	#209	38	F	Finger	ND	ND	ND	+	ND	ND	ND
35	#210	52	M	Finger	ND	ND	ND	+	ND	ND	ND
36	#211	56	M	Finger	ND	ND	ND	+	ND	ND	ND
37	#212	37	M	Finger	ND	ND	ND	+	ND	ND	ND
38	#213	44	M	Finger	ND	ND	ND	+	ND	ND	ND
39	#214	40	M	Finger	ND	ND	ND	+	ND	ND	ND
40	#215	14	M	Toe	ND	ND	ND	+	ND	ND	ND
41	#216	54	M	Finger	ND	ND	ND	+	ND	ND	ND
42	#217	52	M	Finger	ND	ND	ND	+	ND	ND	ND
43	#218	50	M	Finger	ND	ND	ND	+	ND	ND	ND
44	#219	26	M	Finger	ND	ND	ND	+	ND	ND	ND
45	#220	51	M	Finger	ND	ND	ND	+	ND	ND	ND
46	#221	46	M	Finger	ND	ND	ND	+	ND	ND	ND
47	#233	16	F	Toe	ND	ND	ND	+	ND	ND	ND
