# Supplementary material for: Human Papillomavirus 42 Drives Digital Papillary Adenocarcinoma and Elicits a Germ Cell–like Program Conserved in HPV-Positive Cancers
Source: Cancer Discov. 2022 Oct 10;13(1):70–84. doi: 10.1158/2159-8290.CD-22-0489 (PMC9827110; doi:10.1158/2159-8290.CD-22-0489)
Supplement: Supplementary Table S3 — Viral genome coverage in ViroCap assay. [file cd-22-0489_supplementary_table_s3_suppst3.xlsx]

## Sheet: Supplementary Table S3
Supplementary Table S3: Genome coverage of top-3 most abundant viral species detected in ViroCap DNA-/RNAseq
Sample ID	Isolate	Genome	% Coverage > 1x	% Coverage > 10x	Median genome coverage (x-fold)	Comment
#168	DNA	HPV42	100	92	2387.5	In some samples, the ViroCap assay also identified other viruses e.g., Murine-leukemia virus (MLVs, XMRV), Semliki Forest virus, or human immunodeficiency virus 1 (HIV1), which are used in various cloning or expression vectors (Asplund et al., 2019; Liljeström and Garoff, 1991; Maetzig et al., 2011)
#169	DNA	HPV42	100	100	444
#170	DNA	HPV42	100	100	359
#171	DNA	HPV42	100	100	3339
#173	DNA	HPV42	100	100	552
#176	DNA	HPV42	100	94	73
#170	RNA	Human immunodecifciency virus 1	NA	NA	NA
#168	RNA	Semliki forest virus, strain A7	17	15	39
#178	DNA	HPV42	100	93	34
#179	DNA	HPV42	100	100	1919
#180	DNA	HPV42	100	100	220
#182	DNA	HPV42	100	100	3814
#184	DNA	HPV42	100	100	157
#185	DNA	HPV42	100	100	800
#188	DNA	HPV42	100	100	64
#191	DNA	HPV42	100	100	118
#171	RNA	Human immunodecifciency virus 1	26	16	35
#173	RNA	Human immunodecifciency virus 1	16	2	4
#176	RNA	Human immunodecifciency virus 1	22	2	2
#177	RNA	Human immunodecifciency virus 1	24	22	39
#168	RNA	HPV42	100	89	146
#179	RNA	Human immunodecifciency virus 1	33	16	11
#180	RNA	Human immunodecifciency virus 1	17	13	20
#181	DNA	HPV42	100	100	338
#181	RNA	Human immunodecifciency virus 1	19	10	35
#184	RNA	Human immunodecifciency virus 1	23	2	4
#186	RNA	Human immunodecifciency virus 1	12	7	23
#170	RNA	Semliki forest virus, strain A7	17	15	91
#171	RNA	Semliki forest virus, strain A7	17	17	68
#173	RNA	Semliki forest virus, strain A7	17	14	26
#176	RNA	Semliki forest virus, strain A7	17	15	46
#177	RNA	Semliki forest virus, strain A7	17	15	147
#178	RNA	Semliki forest virus, strain A7	17	15	50
#179	RNA	Semliki forest virus, strain A7	16	14	31
#180	RNA	Semliki forest virus, strain A7	17	15	56
#181	RNA	Semliki forest virus, strain A7	17	16	78
#184	RNA	Semliki forest virus, strain A7	17	14	45
#186	RNA	Semliki forest virus, strain A7	17	15	78
#169	DNA	DG-75 MLV	100	100	719
#176	DNA	DG-75 MLV	100	100	742.5
#177	DNA	DG-75 MLV	100	93	64.5
#177	DNA	HPV42	97	35	12
#178	DNA	DG-75 MLV	98	68	18
#181	DNA	DG-75 MLV	100	100	1397
#184	DNA	DG-75 MLV	100	87	45
#188	DNA	DG-75 MLV	100	90	42
#169	DNA	XMRV complete proviral genome	100	100	690
#176	DNA	XMRV complete proviral genome	100	100	723
#177	DNA	XMRV complete proviral genome	100	93	63
#178	DNA	XMRV complete proviral genome	98	69	18
#181	DNA	XMRV complete proviral genome	100	100	1378
#188	RNA	Human immunodecifciency virus 1	15	NA	2
#184	DNA	XMRV complete proviral genome	100	90	43
#188	DNA	XMRV complete proviral genome	100	92	41
#169	RNA	HPV42	100	100	1342
#170	RNA	HPV42	100	100	95
#171	RNA	HPV42	97	41	15
#173	RNA	HPV42	100	100	174
#176	RNA	HPV42	100	100	275
#177	RNA	HPV42	94	22	7
#178	RNA	HPV42	100	100	75
#179	RNA	HPV42	100	100	166
#180	RNA	HPV42	77	30	12
#188	RNA	Semliki forest virus, strain A7	17	14	23
#181	RNA	HPV42	71	8	4
#182	RNA	HPV42	100	100	716.5
#184	RNA	HPV42	100	100	391
#185	RNA	HPV42	100	100	1695
#186	RNA	HPV42	97	25	7
#188	RNA	HPV42	100	100	341
