# Supplementary material for: Human Papillomavirus 42 Drives Digital Papillary Adenocarcinoma and Elicits a Germ Cell–like Program Conserved in HPV-Positive Cancers
Source: Cancer Discov. 2022 Oct 10;13(1):70–84. doi: 10.1158/2159-8290.CD-22-0489 (PMC9827110; doi:10.1158/2159-8290.CD-22-0489)
Supplement: Supplementary Table S6 — HPV42 protein-coding mutations. [file cd-22-0489_supplementary_table_s6_suppst6.xlsx]

## Sheet: Supplementary Table S6
Supplementary Table S6: HPV42 protein coding mutations
Sample ID	Genome	Position	Reference Allele	Alternative Allele	Variant Allele Frequency	Variant Effect	Affected Gene	AA Change
#169	HPV42	790	T	G	1	missense_variant	E7	p.Asp83Glu
#169	HPV42	1543	C	T	1	missense_variant	E1	p.His239Tyr
#169	HPV42	2169	T	G	1	missense_variant	E1	p.Phe447Leu
#169	HPV42	3009	T	A	1	missense_variant	E2	p.Leu103His
#169	HPV42	3157	C	A	1	missense_variant	E2	p.His152Gln
#169	HPV42	3314	T	A	1	missense_variant	E1^E4	p.His8Gln
#169	HPV42	3397	G	T	1	missense_variant	E1^E4	p.Arg36Leu
#169	HPV42	3582	G	C	1	missense_variant	E1^E4	p.Glu98Gln
#169	HPV42	3630	A	C	1	missense_variant	E8^E2	p.Gln120Pro
#169	HPV42	6115	G	T	1	missense_variant	L1	p.Glu93Asp
#169	HPV42	6623	G	A	1	missense_variant	L1	p.Ala263Thr
#169	HPV42	6815	A	G	1	missense_variant	L1	p.Asn327Asp
#169	HPV42	7167	G	C	1	missense_variant	L1	p.Trp444Ser
#169	HPV42	7168	G	C	1	missense_variant	L1	p.Trp444Cys
#168	HPV42	790	T	G	1	missense_variant	E7	p.Asp83Glu
#168	HPV42	3009	T	A	1	missense_variant	E2	p.Leu103His
#168	HPV42	3157	C	A	1	missense_variant	E2	p.His152Gln
#168	HPV42	3314	T	A	1	missense_variant	E1^E4	p.His8Gln
#168	HPV42	3397	G	T	1	missense_variant	E1^E4	p.Arg36Leu
#168	HPV42	3582	G	C	1	missense_variant	E1^E4	p.Glu98Gln
#168	HPV42	6115	G	T	1	missense_variant	L1	p.Glu93Asp
#168	HPV42	6815	A	G	1	missense_variant	L1	p.Asn327Asp
#170	HPV42	790	T	G	1	missense_variant	E7	p.Asp83Glu
#170	HPV42	3009	T	A	1	missense_variant	E2	p.Leu103His
#170	HPV42	3157	C	A	1	missense_variant	E2	p.His152Gln
#170	HPV42	3314	T	A	1	missense_variant	E1^E4	p.His8Gln
#170	HPV42	3397	G	T	1	missense_variant	E1^E4	p.Arg36Leu
#170	HPV42	3582	G	C	1	missense_variant	E1^E4	p.Glu98Gln
#170	HPV42	6115	G	T	1	missense_variant	L1	p.Glu93Asp
#170	HPV42	6623	G	A	1	missense_variant	L1	p.Ala263Thr
#170	HPV42	6815	A	G	1	missense_variant	L1	p.Asn327Asp
#170	HPV42	7167	G	C	1	missense_variant	L1	p.Trp444Ser
#170	HPV42	7168	G	C	1	missense_variant	L1	p.Trp444Cys
#171	HPV42	790	T	G	1	missense_variant	E7	p.Asp83Glu
#171	HPV42	3009	T	A	1	missense_variant	E2	p.Leu103His
#171	HPV42	3157	C	A	1	missense_variant	E2	p.His152Gln
#171	HPV42	3157	C	G	1	missense_variant	E2	p.His152Gln
#171	HPV42	3314	T	A	1	missense_variant	E1^E4	p.His8Gln
#171	HPV42	3397	G	T	1	missense_variant	E1^E4	p.Arg36Leu
#171	HPV42	3582	G	C	1	missense_variant	E1^E4	p.Glu98Gln
#171	HPV42	6115	G	T	1	missense_variant	L1	p.Glu93Asp
#171	HPV42	6623	G	A	1	missense_variant	L1	p.Ala263Thr
#171	HPV42	6815	A	G	1	missense_variant	L1	p.Asn327Asp
#171	HPV42	7167	G	C	1	missense_variant	L1	p.Trp444Ser
#171	HPV42	7168	G	C	1	missense_variant	L1	p.Trp444Cys
#173	HPV42	790	T	G	1	missense_variant	E7	p.Asp83Glu
#173	HPV42	3009	T	A	1	missense_variant	E2	p.Leu103His
#173	HPV42	3157	C	A	1	missense_variant	E2	p.His152Gln
#173	HPV42	3248	G	A	1	missense_variant	E2	p.Asp183Asn
#173	HPV42	3314	T	A	1	missense_variant	E1^E4	p.His8Gln
#173	HPV42	3397	G	T	1	missense_variant	E1^E4	p.Arg36Leu
#173	HPV42	3582	G	C	1	missense_variant	E1^E4	p.Glu98Gln
#173	HPV42	5167	C	T	1	missense_variant	L2	p.Pro249Ser
#173	HPV42	6115	G	T	1	missense_variant	L1	p.Glu93Asp
#173	HPV42	6815	A	G	1	missense_variant	L1	p.Asn327Asp
#173	HPV42	7167	G	C	1	missense_variant	L1	p.Trp444Ser
#173	HPV42	7168	G	C	1	missense_variant	L1	p.Trp444Cys
#176	HPV42	790	T	G	1	missense_variant	E7	p.Asp83Glu
#176	HPV42	3009	T	A	1	missense_variant	E2	p.Leu103His
#176	HPV42	3157	C	A	1	missense_variant	E2	p.His152Gln
#176	HPV42	3314	T	A	1	missense_variant	E1^E4	p.His8Gln
#176	HPV42	3397	G	T	1	missense_variant	E1^E4	p.Arg36Leu
#176	HPV42	6115	G	T	1	missense_variant	L1	p.Glu93Asp
#176	HPV42	6623	G	A	1	missense_variant	L1	p.Ala263Thr
#176	HPV42	6781	A	C	1	missense_variant	L1	p.Gln315His
#176	HPV42	6815	A	G	1	missense_variant	L1	p.Asn327Asp
#176	HPV42	7167	G	C	1	missense_variant	L1	p.Trp444Ser
#177	HPV42	3314	T	A	1	missense_variant	E1^E4	p.His8Gln
#177	HPV42	3397	G	T	1	missense_variant	E1^E4	p.Arg36Leu
#178	HPV42	790	T	G	1	missense_variant	E7	p.Asp83Glu
#178	HPV42	1463	C	A	1	stop_gained	E1	p.Ser212*
#178	HPV42	3009	T	A	1	missense_variant	E2	p.Leu103His
#178	HPV42	3314	T	A	1	missense_variant	E1^E4	p.His8Gln
#178	HPV42	3397	G	T	1	missense_variant	E1^E4	p.Arg36Leu
#178	HPV42	3525	ACCCCAGCATCCCCAGCATCCCCAGC	ACCCCAGCATCCCCAGC	1	conservative_inframe_deletion	E8^E2	p.Ile91_Ser93del
#178	HPV42	3582	G	C	1	missense_variant	E1^E4	p.Glu98Gln
#178	HPV42	6115	G	T	1	missense_variant	L1	p.Glu93Asp
#178	HPV42	6623	G	A	1	missense_variant	L1	p.Ala263Thr
#178	HPV42	6815	A	G	1	missense_variant	L1	p.Asn327Asp
#178	HPV42	7167	G	C	1	missense_variant	L1	p.Trp444Ser
#178	HPV42	7168	G	C	1	missense_variant	L1	p.Trp444Cys
#179	HPV42	790	T	G	1	missense_variant	E7	p.Asp83Glu
#179	HPV42	3009	T	A	1	missense_variant	E2	p.Leu103His
#179	HPV42	3157	C	A	1	missense_variant	E2	p.His152Gln
#179	HPV42	3314	T	A	1	missense_variant	E1^E4	p.His8Gln
#179	HPV42	3397	G	T	1	missense_variant	E1^E4	p.Arg36Leu
#179	HPV42	3582	G	C	1	missense_variant	E1^E4	p.Glu98Gln
#179	HPV42	6115	G	T	1	missense_variant	L1	p.Glu93Asp
#179	HPV42	6623	G	A	1	missense_variant	L1	p.Ala263Thr
#179	HPV42	6815	A	G	1	missense_variant	L1	p.Asn327Asp
#179	HPV42	7167	G	C	1	missense_variant	L1	p.Trp444Ser
#179	HPV42	7168	G	C	1	missense_variant	L1	p.Trp444Cys
#191	HPV42	790	T	G	1	missense_variant	E7	p.Asp83Glu
#191	HPV42	2155	C	T	1	stop_gained	E1	p.Gln443*
#191	HPV42	3009	T	A	1	missense_variant	E2	p.Leu103His
#191	HPV42	3157	C	A	1	missense_variant	E2	p.His152Gln
#191	HPV42	3314	T	A	1	missense_variant	E1^E4	p.His8Gln
#191	HPV42	3397	G	T	1	missense_variant	E1^E4	p.Arg36Leu
#191	HPV42	3582	G	C	1	missense_variant	E1^E4	p.Glu98Gln
#191	HPV42	6115	G	T	1	missense_variant	L1	p.Glu93Asp
#191	HPV42	6623	G	A	1	missense_variant	L1	p.Ala263Thr
#191	HPV42	6815	A	G	1	missense_variant	L1	p.Asn327Asp
#191	HPV42	7167	G	C	1	missense_variant	L1	p.Trp444Ser
#191	HPV42	7168	G	C	1	missense_variant	L1	p.Trp444Cys
#191	HPV42	7287	G	A	1	missense_variant	L1	p.Arg484Gln
#188	HPV42	790	T	G	1	missense_variant	E7	p.Asp83Glu
#188	HPV42	1720	C	T	1	stop_gained	E1	p.Gln298*
#188	HPV42	3009	T	A	1	missense_variant	E2	p.Leu103His
#188	HPV42	3157	C	A	1	missense_variant	E2	p.His152Gln
#188	HPV42	3314	T	A	1	missense_variant	E1^E4	p.His8Gln
#188	HPV42	3397	G	T	1	missense_variant	E1^E4	p.Arg36Leu
#188	HPV42	3582	G	C	1	missense_variant	E1^E4	p.Glu98Gln
#188	HPV42	6115	G	T	1	missense_variant	L1	p.Glu93Asp
#188	HPV42	6407	T	G	1	missense_variant	L1	p.Phe191Val
#188	HPV42	6815	A	G	1	missense_variant	L1	p.Asn327Asp
#188	HPV42	7167	G	C	1	missense_variant	L1	p.Trp444Ser
#188	HPV42	7168	G	C	1	missense_variant	L1	p.Trp444Cys
#188	HPV42	7168	G	T	1	missense_variant	L1	p.Trp444Cys
#185	HPV42	790	T	G	1	missense_variant	E7	p.Asp83Glu
#185	HPV42	3009	T	A	1	missense_variant	E2	p.Leu103His
#185	HPV42	3157	C	A	1	missense_variant	E2	p.His152Gln
#185	HPV42	3314	T	A	1	missense_variant	E1^E4	p.His8Gln
#185	HPV42	3397	G	T	1	missense_variant	E1^E4	p.Arg36Leu
#185	HPV42	3582	G	C	1	missense_variant	E1^E4	p.Glu98Gln
#185	HPV42	6115	G	T	1	missense_variant	L1	p.Glu93Asp
#185	HPV42	6623	G	A	1	missense_variant	L1	p.Ala263Thr
#185	HPV42	6815	A	G	1	missense_variant	L1	p.Asn327Asp
#185	HPV42	7167	G	C	1	missense_variant	L1	p.Trp444Ser
#185	HPV42	7168	G	C	1	missense_variant	L1	p.Trp444Cys
#184	HPV42	790	T	G	1	missense_variant	E7	p.Asp83Glu
#184	HPV42	1885	G	T	1	stop_gained	E1	p.Glu353*
#184	HPV42	1906	G	A	1	missense_variant	E1	p.Asp360Asn
#184	HPV42	1912	G	T	1	missense_variant	E1	p.Asp362Tyr
#184	HPV42	3009	T	A	1	missense_variant	E2	p.Leu103His
#184	HPV42	3157	C	A	1	missense_variant	E2	p.His152Gln
#184	HPV42	3314	T	A	1	missense_variant	E1^E4	p.His8Gln
#184	HPV42	3397	G	T	1	missense_variant	E1^E4	p.Arg36Leu
#184	HPV42	3582	G	C	1	missense_variant	E1^E4	p.Glu98Gln
#184	HPV42	6115	G	T	1	missense_variant	L1	p.Glu93Asp
#184	HPV42	6623	G	A	1	missense_variant	L1	p.Ala263Thr
#184	HPV42	6815	A	G	1	missense_variant	L1	p.Asn327Asp
#184	HPV42	7167	G	C	1	missense_variant	L1	p.Trp444Ser
#184	HPV42	7168	G	C	1	missense_variant	L1	p.Trp444Cys
#182	HPV42	790	T	G	1	missense_variant	E7	p.Asp83Glu
#182	HPV42	2150	G	A	1	missense_variant	E1	p.Arg441Lys
#182	HPV42	3009	T	A	1	missense_variant	E2	p.Leu103His
#182	HPV42	3157	C	A	1	missense_variant	E2	p.His152Gln
#182	HPV42	3314	T	A	1	missense_variant	E1^E4	p.His8Gln
#182	HPV42	3397	G	T	1	missense_variant	E1^E4	p.Arg36Leu
#182	HPV42	3582	G	C	1	missense_variant	E1^E4	p.Glu98Gln
#182	HPV42	6115	G	T	1	missense_variant	L1	p.Glu93Asp
#182	HPV42	6623	G	A	1	missense_variant	L1	p.Ala263Thr
#182	HPV42	6815	A	G	1	missense_variant	L1	p.Asn327Asp
#182	HPV42	7167	G	C	1	missense_variant	L1	p.Trp444Ser
#182	HPV42	7168	G	C	1	missense_variant	L1	p.Trp444Cys
#181	HPV42	790	T	G	1	missense_variant	E7	p.Asp83Glu
#181	HPV42	3009	T	A	1	missense_variant	E2	p.Leu103His
#181	HPV42	3157	C	A	1	missense_variant	E2	p.His152Gln
#181	HPV42	3314	T	A	1	missense_variant	E1^E4	p.His8Gln
#181	HPV42	3397	G	T	1	missense_variant	E1^E4	p.Arg36Leu
#181	HPV42	3582	G	C	1	missense_variant	E1^E4	p.Glu98Gln
#181	HPV42	3582	G	T	1	stop_gained	E1^E4	p.Glu98*
#181	HPV42	6115	G	T	1	missense_variant	L1	p.Glu93Asp
#181	HPV42	6623	G	A	1	missense_variant	L1	p.Ala263Thr
#181	HPV42	6815	A	G	1	missense_variant	L1	p.Asn327Asp
#181	HPV42	7167	G	C	1	missense_variant	L1	p.Trp444Ser
#181	HPV42	7168	G	C	1	missense_variant	L1	p.Trp444Cys
#180	HPV42	790	T	G	1	missense_variant	E7	p.Asp83Glu
#180	HPV42	3009	T	A	1	missense_variant	E2	p.Leu103His
#180	HPV42	3157	C	A	1	missense_variant	E2	p.His152Gln
#180	HPV42	3314	T	A	1	missense_variant	E1^E4	p.His8Gln
#180	HPV42	3397	G	T	1	missense_variant	E1^E4	p.Arg36Leu
#180	HPV42	3582	G	C	1	missense_variant	E1^E4	p.Glu98Gln
#180	HPV42	6115	G	T	1	missense_variant	L1	p.Glu93Asp
#180	HPV42	6623	G	A	1	missense_variant	L1	p.Ala263Thr
#180	HPV42	6815	A	G	1	missense_variant	L1	p.Asn327Asp
#180	HPV42	7167	G	C	1	missense_variant	L1	p.Trp444Ser
#180	HPV42	7168	G	C	1	missense_variant	L1	p.Trp444Cys
