# Supplementary material for: Human Papillomavirus 42 Drives Digital Papillary Adenocarcinoma and Elicits a Germ Cell–like Program Conserved in HPV-Positive Cancers
Source: Cancer Discov. 2022 Oct 10;13(1):70–84. doi: 10.1158/2159-8290.CD-22-0489 (PMC9827110; doi:10.1158/2159-8290.CD-22-0489)
Supplement: Supplementary Table S7 — HPV42 variant allele frequencies. [file cd-22-0489_supplementary_table_s7_suppst7.xlsx]

## Sheet: Supplementary Table S7
Supplementary Table S7: Variant allele frequencies of HPV42 genome mutations
Sample ID	Genome	Nucleotide Position	Reference Allele	Alternative Allele	Variant Allele Frequency
#169	HPV42	28	G	A	1
#170	HPV42	28	G	C	1
#171	HPV42	28	G	C	1
#173	HPV42	28	G	T	1
#179	HPV42	28	G	T	1
#180	HPV42	28	G	T	1
#181	HPV42	28	G	C	1
#182	HPV42	28	G	T	1
#184	HPV42	28	G	C	1
#185	HPV42	28	G	C	1
#188	HPV42	28	G	T	1
#168	HPV42	194	A	G	1
#169	HPV42	194	A	G	1
#170	HPV42	194	A	G	1
#171	HPV42	194	A	G	1
#176	HPV42	194	A	G	1
#178	HPV42	194	A	G	1
#181	HPV42	194	A	G	1
#184	HPV42	194	A	G	1
#185	HPV42	194	A	G	1
#191	HPV42	194	A	G	1
#168	HPV42	676	G	A	1
#169	HPV42	676	G	A	1
#170	HPV42	676	G	A	1
#171	HPV42	676	G	A	1
#173	HPV42	676	G	A	1
#176	HPV42	676	G	A	1
#178	HPV42	676	G	A	1
#179	HPV42	676	G	A	1
#180	HPV42	676	G	A	1
#181	HPV42	676	G	A	1
#182	HPV42	676	G	A	1
#184	HPV42	676	G	A	1
#185	HPV42	676	G	A	1
#188	HPV42	676	G	A	1
#191	HPV42	676	G	A	1
#179	HPV42	727	C	T	1
#182	HPV42	727	C	T	1
#168	HPV42	790	T	G	1
#169	HPV42	790	T	G	1
#170	HPV42	790	T	G	1
#171	HPV42	790	T	G	1
#173	HPV42	790	T	G	1
#176	HPV42	790	T	G	1
#178	HPV42	790	T	G	1
#179	HPV42	790	T	G	1
#180	HPV42	790	T	G	1
#181	HPV42	790	T	G	1
#182	HPV42	790	T	G	1
#184	HPV42	790	T	G	1
#185	HPV42	790	T	G	1
#188	HPV42	790	T	G	1
#191	HPV42	790	T	G	1
#177	HPV42	1389	G	A	1
#178	HPV42	1463	C	A	1
#179	HPV42	1488	T	C	1
#182	HPV42	1488	T	C	1
#169	HPV42	1543	C	T	1
#188	HPV42	1720	C	T	1
#179	HPV42	1741	C	A	1
#182	HPV42	1741	C	A	1
#170	HPV42	1758	T	C	1
#171	HPV42	1758	T	C	1
#176	HPV42	1758	T	C	1
#181	HPV42	1758	T	C	1
#184	HPV42	1758	T	C	1
#185	HPV42	1758	T	C	1
#191	HPV42	1758	T	C	1
#184	HPV42	1885	G	T	1
#184	HPV42	1906	G	A	1
#184	HPV42	1912	G	T	1
#182	HPV42	2150	G	A	1
#191	HPV42	2155	C	T	1
#169	HPV42	2169	T	G	1
#179	HPV42	2200	T	C	1
#182	HPV42	2200	T	C	1
#180	HPV42	2433	T	C	1
#168	HPV42	2454	T	C	1
#169	HPV42	2454	T	C	1
#170	HPV42	2454	T	C	1
#171	HPV42	2454	T	C	1
#173	HPV42	2454	T	C	1
#176	HPV42	2454	T	C	1
#179	HPV42	2454	T	C	1
#180	HPV42	2454	T	C	1
#181	HPV42	2454	T	C	1
#182	HPV42	2454	T	C	1
#184	HPV42	2454	T	C	1
#185	HPV42	2454	T	C	1
#188	HPV42	2454	T	C	1
#191	HPV42	2454	T	C	1
#168	HPV42	2550	C	T	1
#169	HPV42	2550	C	T	1
#170	HPV42	2550	C	T	1
#171	HPV42	2550	C	T	1
#173	HPV42	2550	C	T	1
#176	HPV42	2550	C	T	1
#178	HPV42	2550	C	T	1
#179	HPV42	2550	C	T	1
#180	HPV42	2550	C	T	1
#181	HPV42	2550	C	T	1
#182	HPV42	2550	C	T	1
#184	HPV42	2550	C	T	1
#185	HPV42	2550	C	T	1
#188	HPV42	2550	C	T	1
#191	HPV42	2550	C	T	1
#168	HPV42	3009	T	A	1
#169	HPV42	3009	T	A	1
#170	HPV42	3009	T	A	1
#171	HPV42	3009	T	A	1
#173	HPV42	3009	T	A	1
#176	HPV42	3009	T	A	1
#178	HPV42	3009	T	A	1
#179	HPV42	3009	T	A	1
#180	HPV42	3009	T	A	1
#181	HPV42	3009	T	A	1
#182	HPV42	3009	T	A	1
#184	HPV42	3009	T	A	1
#185	HPV42	3009	T	A	1
#188	HPV42	3009	T	A	1
#191	HPV42	3009	T	A	1
#168	HPV42	3157	C	A	1
#169	HPV42	3157	C	A	1
#170	HPV42	3157	C	A	1
#171	HPV42	3157	C	A	1
#173	HPV42	3157	C	A	1
#176	HPV42	3157	C	A	1
#179	HPV42	3157	C	A	1
#180	HPV42	3157	C	A	1
#181	HPV42	3157	C	A	1
#182	HPV42	3157	C	A	1
#184	HPV42	3157	C	A	1
#185	HPV42	3157	C	A	1
#188	HPV42	3157	C	A	1
#191	HPV42	3157	C	A	1
#173	HPV42	3248	G	A	1
#168	HPV42	3314	T	A	1
#169	HPV42	3314	T	A	1
#170	HPV42	3314	T	A	1
#171	HPV42	3314	T	A	1
#173	HPV42	3314	T	A	1
#176	HPV42	3314	T	A	1
#177	HPV42	3314	T	A	1
#178	HPV42	3314	T	A	1
#179	HPV42	3314	T	A	1
#180	HPV42	3314	T	A	1
#181	HPV42	3314	T	A	1
#182	HPV42	3314	T	A	1
#184	HPV42	3314	T	A	1
#185	HPV42	3314	T	A	1
#188	HPV42	3314	T	A	1
#191	HPV42	3314	T	A	1
#168	HPV42	3397	G	T	1
#169	HPV42	3397	G	T	1
#170	HPV42	3397	G	T	1
#171	HPV42	3397	G	T	1
#173	HPV42	3397	G	T	1
#176	HPV42	3397	G	T	1
#177	HPV42	3397	G	T	1
#178	HPV42	3397	G	T	1
#179	HPV42	3397	G	T	1
#180	HPV42	3397	G	T	1
#181	HPV42	3397	G	T	1
#182	HPV42	3397	G	T	1
#184	HPV42	3397	G	T	1
#185	HPV42	3397	G	T	1
#188	HPV42	3397	G	T	1
#191	HPV42	3397	G	T	1
#178	HPV42	3525	accccagcatccccagcatccccagc	accccagcatccccagc	1
#168	HPV42	3582	G	C	1
#169	HPV42	3582	G	C	1
#170	HPV42	3582	G	C	1
#171	HPV42	3582	G	C	1
#173	HPV42	3582	G	C	1
#178	HPV42	3582	G	C	1
#179	HPV42	3582	G	C	1
#180	HPV42	3582	G	C	1
#181	HPV42	3582	G	C	1
#182	HPV42	3582	G	C	1
#184	HPV42	3582	G	C	1
#185	HPV42	3582	G	C	1
#188	HPV42	3582	G	C	1
#191	HPV42	3582	G	C	1
#169	HPV42	3630	A	C	1
#188	HPV42	3685	A	G	1
#179	HPV42	3880	T	C	1
#182	HPV42	3880	T	C	1
#191	HPV42	3937	T	G	1
#180	HPV42	3972	G	A	1
#179	HPV42	4013	T	C	1
#182	HPV42	4013	T	C	1
#168	HPV42	4054	G	C	1
#169	HPV42	4054	G	C	1
#170	HPV42	4054	G	C	1
#171	HPV42	4054	G	C	1
#173	HPV42	4054	G	C	1
#176	HPV42	4054	G	C	1
#178	HPV42	4054	G	C	1
#179	HPV42	4054	G	C	1
#180	HPV42	4054	G	C	1
#181	HPV42	4054	G	C	1
#182	HPV42	4054	G	C	1
#184	HPV42	4054	G	C	1
#185	HPV42	4054	G	C	1
#188	HPV42	4054	G	C	1
#191	HPV42	4054	G	C	1
#168	HPV42	4119	A	C	1
#169	HPV42	4119	A	C	1
#170	HPV42	4119	A	C	1
#171	HPV42	4119	A	C	1
#176	HPV42	4119	A	C	1
#178	HPV42	4119	A	C	1
#181	HPV42	4119	A	C	1
#184	HPV42	4119	A	C	1
#185	HPV42	4119	A	C	1
#191	HPV42	4119	A	C	1
#168	HPV42	4135	T	A	1
#169	HPV42	4135	T	A	1
#170	HPV42	4135	T	A	1
#171	HPV42	4135	T	A	1
#173	HPV42	4135	T	A	1
#176	HPV42	4135	T	A	1
#179	HPV42	4135	T	A	1
#180	HPV42	4135	T	A	1
#181	HPV42	4135	T	A	1
#182	HPV42	4135	T	A	1
#184	HPV42	4135	T	A	1
#185	HPV42	4135	T	A	1
#188	HPV42	4135	T	A	1
#191	HPV42	4135	T	A	1
#168	HPV42	4149	C	T	1
#169	HPV42	4149	C	T	1
#170	HPV42	4149	C	T	1
#171	HPV42	4149	C	T	1
#173	HPV42	4149	C	T	1
#176	HPV42	4149	C	T	1
#179	HPV42	4149	C	T	1
#180	HPV42	4149	C	T	1
#181	HPV42	4149	C	T	1
#182	HPV42	4149	C	T	1
#184	HPV42	4149	C	T	1
#185	HPV42	4149	C	T	1
#188	HPV42	4149	C	T	1
#191	HPV42	4149	C	T	1
#173	HPV42	4166	C	T	1
#188	HPV42	4268	A	G	1
#173	HPV42	4275	C	A	1
#185	HPV42	4298	T	G	1
#170	HPV42	4299	C	T	1
#181	HPV42	4299	C	T	1
#184	HPV42	4299	C	T	1
#185	HPV42	4299	C	T	1
#180	HPV42	4302	T	G	1
#185	HPV42	4333	A	G	1
#170	HPV42	4347	A	C	1
#171	HPV42	4347	A	C	1
#181	HPV42	4347	A	C	1
#184	HPV42	4347	A	C	1
#185	HPV42	4347	A	C	1
#191	HPV42	4347	A	C	1
#179	HPV42	4524	A	G	1
#180	HPV42	4524	A	G	1
#182	HPV42	4524	A	G	1
#180	HPV42	4740	C	T	1
#168	HPV42	4755	A	C	1
#169	HPV42	4755	A	C	1
#170	HPV42	4755	A	C	1
#171	HPV42	4755	A	C	1
#176	HPV42	4755	A	C	1
#177	HPV42	4755	A	C	1
#178	HPV42	4755	A	C	1
#181	HPV42	4755	A	C	1
#184	HPV42	4755	A	C	1
#185	HPV42	4755	A	C	1
#191	HPV42	4755	A	C	1
#177	HPV42	4857	A	G	1
#185	HPV42	4857	A	G	1
#168	HPV42	4881	T	G	1
#173	HPV42	5167	C	T	1
#188	HPV42	5214	G	A	1
#179	HPV42	5379	T	G	1
#182	HPV42	5379	T	G	1
#169	HPV42	5604	C	T	1
#180	HPV42	6025	A	G	1
#181	HPV42	6025	A	G	1
#168	HPV42	6055	A	G	1
#169	HPV42	6055	A	G	1
#170	HPV42	6055	A	G	1
#171	HPV42	6055	A	G	1
#173	HPV42	6055	A	G	1
#176	HPV42	6055	A	G	1
#177	HPV42	6055	A	G	1
#178	HPV42	6055	A	G	1
#179	HPV42	6055	A	G	1
#180	HPV42	6055	A	G	1
#181	HPV42	6055	A	G	1
#182	HPV42	6055	A	G	1
#184	HPV42	6055	A	G	1
#185	HPV42	6055	A	G	1
#188	HPV42	6055	A	G	1
#191	HPV42	6055	A	G	1
#168	HPV42	6115	G	T	1
#169	HPV42	6115	G	T	1
#170	HPV42	6115	G	T	1
#171	HPV42	6115	G	T	1
#173	HPV42	6115	G	T	1
#176	HPV42	6115	G	T	1
#178	HPV42	6115	G	T	1
#179	HPV42	6115	G	T	1
#180	HPV42	6115	G	T	1
#181	HPV42	6115	G	T	1
#182	HPV42	6115	G	T	1
#184	HPV42	6115	G	T	1
#185	HPV42	6115	G	T	1
#188	HPV42	6115	G	T	1
#191	HPV42	6115	G	T	1
#169	HPV42	6151	A	G	1
#170	HPV42	6151	A	G	1
#171	HPV42	6151	A	G	1
#176	HPV42	6151	A	G	1
#178	HPV42	6151	A	G	1
#181	HPV42	6151	A	G	1
#184	HPV42	6151	A	G	1
#185	HPV42	6151	A	G	1
#191	HPV42	6151	A	G	1
#168	HPV42	6196	A	G	1
#169	HPV42	6196	A	G	1
#170	HPV42	6196	A	G	1
#171	HPV42	6196	A	G	1
#173	HPV42	6196	A	G	1
#176	HPV42	6196	A	G	1
#178	HPV42	6196	A	G	1
#179	HPV42	6196	A	G	1
#180	HPV42	6196	A	G	1
#181	HPV42	6196	A	G	1
#182	HPV42	6196	A	G	1
#184	HPV42	6196	A	G	1
#185	HPV42	6196	A	G	1
#188	HPV42	6196	A	G	1
#191	HPV42	6196	A	G	1
#188	HPV42	6407	T	G	1
#170	HPV42	6430	G	A	1
#171	HPV42	6430	G	A	1
#176	HPV42	6430	G	A	1
#178	HPV42	6430	G	A	1
#181	HPV42	6430	G	A	1
#184	HPV42	6430	G	A	1
#185	HPV42	6430	G	A	1
#191	HPV42	6430	G	A	1
#169	HPV42	6623	G	A	1
#170	HPV42	6623	G	A	1
#171	HPV42	6623	G	A	1
#176	HPV42	6623	G	A	1
#178	HPV42	6623	G	A	1
#179	HPV42	6623	G	A	1
#180	HPV42	6623	G	A	1
#181	HPV42	6623	G	A	1
#182	HPV42	6623	G	A	1
#184	HPV42	6623	G	A	1
#185	HPV42	6623	G	A	1
#191	HPV42	6623	G	A	1
#168	HPV42	6781	A	G	1
#169	HPV42	6781	A	G	1
#170	HPV42	6781	A	G	1
#171	HPV42	6781	A	G	1
#176	HPV42	6781	A	G	1
#177	HPV42	6781	A	G	1
#178	HPV42	6781	A	G	1
#181	HPV42	6781	A	G	1
#184	HPV42	6781	A	G	1
#185	HPV42	6781	A	G	1
#191	HPV42	6781	A	G	1
#168	HPV42	6815	A	G	1
#169	HPV42	6815	A	G	1
#170	HPV42	6815	A	G	1
#171	HPV42	6815	A	G	1
#173	HPV42	6815	A	G	1
#176	HPV42	6815	A	G	1
#178	HPV42	6815	A	G	1
#179	HPV42	6815	A	G	1
#180	HPV42	6815	A	G	1
#181	HPV42	6815	A	G	1
#182	HPV42	6815	A	G	1
#184	HPV42	6815	A	G	1
#185	HPV42	6815	A	G	1
#188	HPV42	6815	A	G	1
#191	HPV42	6815	A	G	1
#169	HPV42	7123	T	A	1
#170	HPV42	7123	T	G	1
#171	HPV42	7123	T	G	1
#173	HPV42	7123	T	G	1
#176	HPV42	7123	T	G	1
#178	HPV42	7123	T	G	1
#179	HPV42	7123	T	G	1
#180	HPV42	7123	T	G	1
#181	HPV42	7123	T	G	1
#182	HPV42	7123	T	G	1
#184	HPV42	7123	T	G	1
#185	HPV42	7123	T	G	1
#188	HPV42	7123	T	G	1
#191	HPV42	7123	T	G	1
#169	HPV42	7167	G	C	1
#170	HPV42	7167	G	C	1
#171	HPV42	7167	G	C	1
#173	HPV42	7167	G	C	1
#176	HPV42	7167	G	C	1
#178	HPV42	7167	G	C	1
#179	HPV42	7167	G	C	1
#180	HPV42	7167	G	C	1
#181	HPV42	7167	G	C	1
#182	HPV42	7167	G	C	1
#184	HPV42	7167	G	C	1
#185	HPV42	7167	G	C	1
#188	HPV42	7167	G	C	1
#191	HPV42	7167	G	C	1
#169	HPV42	7168	G	C	1
#170	HPV42	7168	G	C	1
#171	HPV42	7168	G	C	1
#173	HPV42	7168	G	C	1
#178	HPV42	7168	G	C	1
#179	HPV42	7168	G	C	1
#180	HPV42	7168	G	C	1
#181	HPV42	7168	G	C	1
#182	HPV42	7168	G	C	1
#184	HPV42	7168	G	C	1
#185	HPV42	7168	G	C	1
#188	HPV42	7168	G	C	1
#191	HPV42	7168	G	C	1
#191	HPV42	7287	G	A	1
#188	HPV42	7357	A	G	1
#188	HPV42	7358	A	C	1
#170	HPV42	7364	T	G	1
#171	HPV42	7364	T	G	1
#176	HPV42	7364	T	G	1
#178	HPV42	7364	T	G	1
#181	HPV42	7364	T	G	1
#184	HPV42	7364	T	G	1
#185	HPV42	7364	T	G	1
#191	HPV42	7364	T	G	1
#170	HPV42	7369	C	A	1
#169	HPV42	7399	T	G	1
#178	HPV42	7411	T	G	1
#178	HPV42	7430	C	T	1
#188	HPV42	7479	G	T	1
#170	HPV42	7481	A	C	1
#181	HPV42	7481	A	C	1
#184	HPV42	7481	A	C	1
#188	HPV42	7510	T	G	1
#168	HPV42	7514	T	C	1
#169	HPV42	7514	T	C	1
#170	HPV42	7514	T	C	1
#171	HPV42	7514	T	C	1
#176	HPV42	7514	T	C	1
#177	HPV42	7514	T	C	1
#178	HPV42	7514	T	C	1
#181	HPV42	7514	T	C	1
#184	HPV42	7514	T	C	1
#185	HPV42	7514	T	C	1
#191	HPV42	7514	T	C	1
#168	HPV42	7638	c	cCT	1
#169	HPV42	7638	c	cCT	1
#170	HPV42	7638	c	cCT	1
#171	HPV42	7638	c	cCT	1
#173	HPV42	7638	c	cCT	1
#176	HPV42	7638	c	cCT	1
#177	HPV42	7638	c	cCT	1
#178	HPV42	7638	c	cCT	1
#179	HPV42	7638	c	cCT	1
#180	HPV42	7638	c	cCT	1
#181	HPV42	7638	c	cCT	1
#182	HPV42	7638	c	cCT	1
#184	HPV42	7638	c	cCT	1
#185	HPV42	7638	c	cCT	1
#188	HPV42	7638	cttt	cCTttt	1
#191	HPV42	7638	c	cCT	1
#168	HPV42	7652	gt	gTt	1
#169	HPV42	7652	gt	gTt	1
#170	HPV42	7652	gt	gTt	1
#171	HPV42	7652	gt	gTt	1
#173	HPV42	7652	gt	gTt	1
#176	HPV42	7652	gt	gTt	1
#177	HPV42	7652	gt	gTt	1
#178	HPV42	7652	gt	gTt	1
#179	HPV42	7652	gt	gTt	1
#180	HPV42	7652	gt	gTt	1
#181	HPV42	7652	gt	gTt	1
#182	HPV42	7652	gt	gTt	1
#184	HPV42	7652	gt	gTt	1
#185	HPV42	7652	gt	gTt	1
#188	HPV42	7652	gt	gTt	1
#191	HPV42	7652	gt	gTt	1
#168	HPV42	7715	T	C	1
#169	HPV42	7715	T	C	1
#170	HPV42	7715	T	C	1
#171	HPV42	7715	T	C	1
#173	HPV42	7715	T	C	1
#176	HPV42	7715	T	C	1
#178	HPV42	7715	T	C	1
#179	HPV42	7715	T	C	1
#180	HPV42	7715	T	C	1
#181	HPV42	7715	T	C	1
#182	HPV42	7715	T	C	1
#184	HPV42	7715	T	C	1
#185	HPV42	7715	T	C	1
#188	HPV42	7715	T	C	1
#191	HPV42	7715	T	C	1
#188	HPV42	7732	A	C	1
#168	HPV42	7863	T	G	1
#169	HPV42	7863	T	G	1
#170	HPV42	7863	T	G	1
#171	HPV42	7863	T	G	1
#173	HPV42	7863	T	G	1
#176	HPV42	7863	T	G	1
#178	HPV42	7863	T	G	1
#179	HPV42	7863	T	G	1
#180	HPV42	7863	T	G	1
#181	HPV42	7863	T	G	1
#182	HPV42	7863	T	G	1
#184	HPV42	7863	T	G	1
#185	HPV42	7863	T	G	1
#188	HPV42	7863	T	G	1
#191	HPV42	7863	T	G	1
#168	HPV42	7907	C	G	1
#169	HPV42	7907	C	G	1
#170	HPV42	7907	C	G	1
#171	HPV42	7907	C	G	1
#173	HPV42	7907	C	G	1
#176	HPV42	7907	C	G	1
#178	HPV42	7907	C	G	1
#179	HPV42	7907	C	G	1
#180	HPV42	7907	C	G	1
#181	HPV42	7907	C	G	1
#182	HPV42	7907	C	G	1
#184	HPV42	7907	C	G	1
#185	HPV42	7907	C	G	1
#188	HPV42	7907	C	G	1
#191	HPV42	7907	C	G	1
