# Supplementary material for: Human Papillomavirus 42 Drives Digital Papillary Adenocarcinoma and Elicits a Germ Cell–like Program Conserved in HPV-Positive Cancers
Source: Cancer Discov. 2022 Oct 10;13(1):70–84. doi: 10.1158/2159-8290.CD-22-0489 (PMC9827110; doi:10.1158/2159-8290.CD-22-0489)
Supplement: Supplementary Table S9 — HPV42- and HPV16-E7 BioID. [file cd-22-0489_supplementary_table_s9_suppst9.xlsx]

## Sheet: Supplementary Table S9
Supplementary Table S9: BioID data of HPV42-E7 and HPV16-E7
N-terminal BioID tag HPV42-E7								N-terminal BioID tag HPV16-E7
Uniprot	Gene	Full names	log2fc	q-value				Uniprot	Gene	Full names	log2fc	q-value
P06400	RB1	Retinoblastoma-associated protein	13.6125	0				P06400	RB1	Retinoblastoma-associated protein	8.52281	0
Q15678	PTPN14	Tyrosine-protein phosphatase non-receptor type 14	11.2467	0				Q15678	PTPN14	Tyrosine-protein phosphatase non-receptor type 14	8.34751	0
Q5T3J3	LRIF1	Ligand-dependent nuclear receptor-interacting factor 1	10.3524	0				O00716	E2F3	Transcription factor E2F3	6.42499	0
Q6ZU65	UBN2	Ubinuclein-2	10.3453	0				Q6P4R8	NFRKB	Nuclear factor related to kappa-B-binding protein	6.00223	0.00109635
Q6P4R8	NFRKB	Nuclear factor related to kappa-B-binding protein	9.90786	0				Q6NS38	ALKBH2	Alpha-ketoglutarate-dependent dioxygenase alkB homolog 2	5.91476	0.00116712
Q08999	RBL2	Retinoblastoma-like protein 2	9.80418	0				Q86U06	RBM23	Probable RNA-binding protein 23	5.71816	0
O00716	E2F3	Transcription factor E2F3	9.26486	0				Q5T3J3	LRIF1	Ligand-dependent nuclear receptor-interacting factor 1	5.70962	0
Q12802	AKAP13	A-kinase anchor protein 13	8.8973	0				Q9H6K5	PRR36	Proline-rich protein 36	5.32483	0.00310762
P54198	HIRA	Protein HIRA	8.39725	0				Q9UGM6	WARS2	Tryptophan--tRNA ligase, mitochondrial	5.32026	0.000224939
Q9ULM3	YEATS2	YEATS domain-containing protein 2	7.71332	0				P05204	HMGN2	Non-histone chromosomal protein HMG-17	5.23333	0.00122374
P28749	RBL1	Retinoblastoma-like protein 1	7.54419	0				Q13769	THOC5	THO complex subunit 5 homolog	5.12575	0
Q96QT6	PHF12	PHD finger protein 12	7.34035	0				Q9Y6H1	CHCHD2	Coiled-coil-helix-coiled-coil-helix domain-containing protein 2	5.0935	0
Q8TCN5	ZNF507	Zinc finger protein 507	7.04074	0				Q6P161	MRPL54	39S ribosomal protein L54, mitochondrial	4.82015	0.00113904
O75376	NCOR1	Nuclear receptor corepressor 1	6.73971	0				Q9ULM3	YEATS2	YEATS domain-containing protein 2	4.66119	0.000227723
Q96A19	CCDC102A	Coiled-coil domain-containing protein 102A	6.52392	0				Q8IYL3	C1orf174	UPF0688 protein C1orf174	4.60971	0.00420456
Q9P2N6	KANSL3	KAT8 regulatory NSL complex subunit 3	6.47612	0				Q9Y530	OARD1	O-acetyl-ADP-ribose deacetylase 1	4.53032	0.00130572
Q6AWC2	WWC2	Protein WWC2	6.47551	0.000416				Q9NYJ8	TAB2	TGF-beta-activated kinase 1 and MAP3K7-binding protein 2	4.47692	0.00179346
Q7Z589	EMSY	Protein EMSY	6.33566	0				O15047	SETD1A	Histone-lysine N-methyltransferase SETD1A	4.46135	0
Q9H8E8	CSRP2BP	Cysteine-rich protein 2-binding protein	6.28094	0				Q66GS9	CEP135	Centrosomal protein of 135 kDa	4.37119	0.000972603
P10244	MYBL2	Myb-related protein B	6.26753	0				Q9BXK1	KLF16	Krueppel-like factor 16	4.3655	0.0014342
Q9NRY4	ARHGAP35	Rho GTPase-activating protein 35	6.15617	0				Q96EY4	TMA16	Translation machinery-associated protein 16	4.34279	0.00137967
Q6MZP7	LIN54	Protein lin-54 homolog	6.13638	0				Q92560	BAP1	Ubiquitin carboxyl-terminal hydrolase BAP1	4.32108	0.000430206
P51587	BRCA2	Breast cancer type 2 susceptibility protein	5.86315	0				O75376	NCOR1	Nuclear receptor corepressor 1	4.2359	0.000608137
Q9UMN6	KMT2B	Histone-lysine N-methyltransferase 2B	5.69154	0				Q9H5H4	ZNF768	Zinc finger protein 768	4.15279	0.00169569
Q16254	E2F4	Transcription factor E2F4	5.59216	0				P23511	NFYA	Nuclear transcription factor Y subunit alpha	4.14938	0.00112836
O75478	TADA2A	Transcriptional adapter 2-alpha	5.55392	0				Q93077	HIST1H2AC	Histone H2A type 1-C	4.09147	0.00226269
O00257	CBX4	E3 SUMO-protein ligase CBX4	5.46651	0				Q96BD5	PHF21A	PHD finger protein 21A	4.03941	0
Q01094	E2F1	Transcription factor E2F1	5.36272	0				Q5T280	C9orf114	Putative methyltransferase C9orf114	4.01042	0.000254848
Q9HC44	GPBP1L1	Vasculin-like protein 1	5.24272	0				Q6P087	RPUSD3	RNA pseudouridylate synthase domain-containing protein 3	3.96497	0
Q8N5C8	TAB3	TGF-beta-activated kinase 1 and MAP3K7-binding protein 3	5.22845	0.000134				Q5HYJ3	FAM76B	Protein FAM76B	3.93473	0.00456156
O60658	PDE8A	High affinity cAMP-specific and IBMX-insensitive 3,5-cyclic phosphodiesterase 8A	5.20629	0				P49674	CSNK1E	Casein kinase I isoform epsilon	3.77527	0.000842857
Q9HCK8	CHD8	Chromodomain-helicase-DNA-binding protein 8	5.18513	0				Q96HQ2	CDKN2AIPNL	CDKN2AIP N-terminal-like protein	3.75827	0.00167589
Q9Y6J0	CABIN1	Calcineurin-binding protein cabin-1	5.18505	0				Q8TAP8	PPP1R35	Protein phosphatase 1 regulatory subunit 35	3.71225	0.00310199
P15822	HIVEP1	Zinc finger protein 40	5.15503	0				Q86YM7	HOMER1	Homer protein homolog 1	3.59918	0.000869245
Q9C0F1	CEP44	Centrosomal protein of 44 kDa	5.1242	0				Q08999	RBL2	Retinoblastoma-like protein 2	3.57866	0.00470112
Q92560	BAP1	Ubiquitin carboxyl-terminal hydrolase BAP1	5.11458	0				Q9NRY4	ARHGAP35	Rho GTPase-activating protein 35	3.5015	0
Q16825	PTPN21	Tyrosine-protein phosphatase non-receptor type 21	5.03529	0.000257				Q99569	PKP4	Plakophilin-4	3.46938	0.00175782
Q6NZI2	PTRF	Polymerase I and transcript release factor	5.0308	0.000418				Q8WUU5	GATAD1	GATA zinc finger domain-containing protein 1	3.46033	0.00260291
Q96KM6	ZNF512B	Zinc finger protein 512B	4.92089	0				P40939	HADHA	Trifunctional enzyme subunit alpha, mitochondrial	3.3445	0.00971702
Q9NYJ8	TAB2	TGF-beta-activated kinase 1 and MAP3K7-binding protein 2	4.91742	0.00057				Q08426	EHHADH	Peroxisomal bifunctional enzyme	3.34225	0
Q92750	TAF4B	Transcription initiation factor TFIID subunit 4B	4.87545	0.00229933				Q9P2N6	KANSL3	KAT8 regulatory NSL complex subunit 3	3.33979	0.0023278
Q8NI35	INADL	InaD-like protein	4.86433	0				Q7Z589	EMSY	Protein EMSY	3.33403	0
Q8IYH5	ZZZ3	ZZ-type zinc finger-containing protein 3	4.78798	0.00120718				Q86U90	YRDC	YrdC domain-containing protein, mitochondrial	3.30643	0
O15047	SETD1A	Histone-lysine N-methyltransferase SETD1A	4.76841	0				Q9UBP0	SPAST	Spastin	3.26827	0.00269399
Q8TCU4	ALMS1	Alstrom syndrome protein 1	4.72974	0				Q9H7H0	METTL17	Methyltransferase-like protein 17, mitochondrial	3.22817	0.00301719
Q3T8J9	GON4L	GON-4-like protein	4.68769	0				O43920	NDUFS5	NADH dehydrogenase [ubiquinone] iron-sulfur protein 5	3.22588	0.00222941
Q5TKA1	LIN9	Protein lin-9 homolog	4.64985	0				P16403	HIST1H1C	Histone H1.2	3.20641	0.00129001
Q86YS7	C2CD5	C2 domain-containing protein 5	4.64557	0				Q8NI35	INADL	InaD-like protein	3.1793	0.00103937
P18850	ATF6	Cyclic AMP-dependent transcription factor ATF-6 alpha	4.60197	0				Q15329	E2F5	Transcription factor E2F5	3.17536	0.000594142
Q14188	TFDP2	Transcription factor Dp-2	4.55965	0				O00257	CBX4	E3 SUMO-protein ligase CBX4	3.15013	0.00128076
Q9C0D4	ZNF518B	Zinc finger protein 518B	4.5179	0.000749				P51610	HCFC1	Host cell factor 1	3.14641	0
Q14186	TFDP1	Transcription factor Dp-1	4.453	0				P82912	MRPS11	28S ribosomal protein S11, mitochondrial	3.13062	0.000216471
Q9UHG0	DCDC2	Doublecortin domain-containing protein 2	4.41607	0.000261				Q969Q0	RPL36AL	60S ribosomal protein L36a-like	3.11186	0
O43303	CCP110	Centriolar coiled-coil protein of 110 kDa	4.38788	0				O43633	CHMP2A	Charged multivesicular body protein 2a	3.08553	0.00103611
Q92831	KAT2B	Histone acetyltransferase KAT2B	4.30869	0				Q86XJ1	GAS2L3	GAS2-like protein 3	2.97015	0.00328156
Q9UI95	MAD2L2	Mitotic spindle assembly checkpoint protein MAD2B	4.29064	0				P10244	MYBL2	Myb-related protein B	2.95692	0
Q8TDN4	CABLES1	CDK5 and ABL1 enzyme substrate 1	4.2655	0				Q6MZP7	LIN54	Protein lin-54 homolog	2.91048	0
Q15329	E2F5	Transcription factor E2F5	4.24336	0				Q8NC60	NOA1	Nitric oxide-associated protein 1	2.89596	0
P30044	PRDX5	Peroxiredoxin-5, mitochondrial	4.18221	0				O60610	DIAPH1	Protein diaphanous homolog 1	2.88036	0.000878957
Q8N1W1	ARHGEF28	Rho guanine nucleotide exchange factor 28	4.16697	0				P49848	TAF6	Transcription initiation factor TFIID subunit 6	2.83955	0.00108621
P27540	ARNT	Aryl hydrocarbon receptor nuclear translocator	4.12476	0				Q9Y697	NFS1	Cysteine desulfurase, mitochondrial	2.78706	0.00106969
Q9UPQ7	PDZRN3	E3 ubiquitin-protein ligase PDZRN3	4.11598	0.000416				Q9HCK8	CHD8	Chromodomain-helicase-DNA-binding protein 8	2.7833	0
Q8IWI9	MGA	MAX gene-associated protein	4.11342	0				Q6DCA0	AMMECR1L	AMMECR1-like protein	2.70426	0.00538098
Q96AY4	TTC28	Tetratricopeptide repeat protein 28	4.07256	0				Q9UMN6	KMT2B	Histone-lysine N-methyltransferase 2B	2.63965	0.00133333
Q9UHA2	SS18L2	SS18-like protein 2	4.06639	0.000593				Q8N1G4	LRRC47	Leucine-rich repeat-containing protein 47	2.63748	0.000618736
Q8WUU5	GATAD1	GATA zinc finger domain-containing protein 1	4.00895	0.00109887				P78549	NTHL1	Endonuclease III-like protein 1	2.63277	0.00416949
Q9H869	YY1AP1	YY1-associated protein 1	3.95544	0.00043				Q9BY77	POLDIP3	Polymerase delta-interacting protein 3	2.62861	0
Q15058	KIF14	Kinesin-like protein KIF14	3.9101	0				O60293	ZFC3H1	Zinc finger C3H1 domain-containing protein	2.60639	0.00165201
Q8TCG2	PI4K2B	Phosphatidylinositol 4-kinase type 2-beta	3.81451	0.000422				Q96EH3	MALSU1	Mitochondrial assembly of ribosomal large subunit protein 1	2.58963	0.00990957
Q13227	GPS2	G protein pathway suppressor 2	3.8003	0.00182542				Q5TKA1	LIN9	Protein lin-9 homolog	2.53328	0.00180433
P51610	HCFC1	Host cell factor 1	3.72719	0				Q9H7E9	C8orf33	UPF0488 protein C8orf33	2.52438	0.00204031
Q01658	DR1	Protein Dr1	3.67213	0				Q9BWE0	REPIN1	Replication initiator 1	2.51783	0.000732943
Q9BZK7	TBL1XR1	F-box-like/WD repeat-containing protein TBL1XR1	3.66377	0				Q9H6W3	NO66	Bifunctional lysine-specific demethylase and histidyl-hydroxylase NO66	2.47939	0.00175657
Q9Y618	NCOR2	Nuclear receptor corepressor 2	3.63383	0				Q9UNZ5	C19orf53	Leydig cell tumor 10 kDa protein homolog	2.46162	0.00381724
Q9NPG3	UBN1	Ubinuclein-1	3.6259	0.0014071				P23025	XPA	DNA repair protein complementing XP-A cells	2.46061	0.00137901
Q96P47	AGAP3	Arf-GAP with GTPase, ANK repeat and PH domain-containing protein 3	3.60591	0				Q92785	DPF2	Zinc finger protein ubi-d4	2.44028	0.00126864
Q52LA3	LIN52	Protein lin-52 homolog	3.5763	0.00052				P61513	RPL37A	60S ribosomal protein L37a	2.40574	0.00781514
O15294	OGT	UDP-N-acetylglucosamine--peptide N-acetylglucosaminyltransferase 110 kDa subunit	3.52377	0				Q9Y6X8	ZHX2	Zinc fingers and homeoboxes protein 2	2.38216	0
Q6R327	RICTOR	Rapamycin-insensitive companion of mTOR	3.51931	0.000432				O75382	TRIM3	Tripartite motif-containing protein 3	2.37694	0.000578411
O00443	PIK3C2A	Phosphatidylinositol 4-phosphate 3-kinase C2 domain-containing subunit alpha	3.51419	0				Q7Z7A4	PXK	PX domain-containing protein kinase-like protein	2.33445	0.00302189
Q5T1M5	FKBP15	FK506-binding protein 15	3.45048	0				Q8IWI9	MGA	MAX gene-associated protein	2.30634	0.00116553
Q5BJF6	ODF2	Outer dense fiber protein 2	3.41327	0.00606849				P61960	UFM1	Ubiquitin-fold modifier 1	2.28716	0.00134837
Q5VV42	CDKAL1	Threonylcarbamoyladenosine tRNA methylthiotransferase	3.38297	0				Q59GN2	RPL39P5	Putative 60S ribosomal protein L39-like 5	2.2718	0.000420582
Q9BY89	KIAA1671	Uncharacterized protein KIAA1671	3.33535	0				Q08379	GOLGA2	Golgin subfamily A member 2	2.26266	0.00425513
Q96EK4	THAP11	THAP domain-containing protein 11	3.28518	0				Q3T8J9	GON4L	GON-4-like protein	2.2581	0.00192126
P40939	HADHA	Trifunctional enzyme subunit alpha, mitochondrial	3.25036	0.00976867				Q6PGN9	PSRC1	Proline/serine-rich coiled-coil protein 1	2.25488	0.00101538
Q15572	TAF1C	TATA box-binding protein-associated factor RNA polymerase I subunit C	3.2386	0.0033063				P48730	CSNK1D	Casein kinase I isoform delta	2.25163	0.00285564
Q9NR09	BIRC6	Baculoviral IAP repeat-containing protein 6	3.23173	0				P13051	UNG	Uracil-DNA glycosylase	2.20621	0.000585567
Q8N5S9	CAMKK1	Calcium/calmodulin-dependent protein kinase kinase 1	3.21585	0				Q15437	SEC23B	Protein transport protein Sec23B	2.20063	0.00133002
O15379	HDAC3	Histone deacetylase 3	3.1891	0				Q96P47	AGAP3	Arf-GAP with GTPase, ANK repeat and PH domain-containing protein 3	2.19367	0
O95835	LATS1	Serine/threonine-protein kinase LATS1	3.10327	0				Q86YS7	C2CD5	C2 domain-containing protein 5	2.17	0.000243386
Q2KHM9	KIAA0753	Uncharacterized protein KIAA0753	3.08102	0.00014				O95881	TXNDC12	Thioredoxin domain-containing protein 12	2.13824	0.00304423
O75147	OBSL1	Obscurin-like protein 1	3.07031	0.00337599				Q9GZS3	WDR61	WD repeat-containing protein 61	2.12246	0.000946667
Q8NBZ0	INO80E	INO80 complex subunit E	3.03492	0				O95486	SEC24A	Protein transport protein Sec24A	2.11939	0.000256983
Q6P5Z2	PKN3	Serine/threonine-protein kinase N3	3.00226	0.000132				Q86YP4	GATAD2A	Transcriptional repressor p66-alpha	2.11293	0
Q92766	RREB1	Ras-responsive element-binding protein 1	2.96452	0.00766902				P69849	NOMO3	Nodal modulator 3	2.10958	0.0017309
Q96T21	SECISBP2	Selenocysteine insertion sequence-binding protein 2	2.92439	0				Q86TN4	TRPT1	tRNA 2-phosphotransferase 1	2.08659	0.00319473
Q8NFU7	TET1	Methylcytosine dioxygenase TET1	2.92268	0.00561376				Q8N5I2	ARRDC1	Arrestin domain-containing protein 1	2.07549	0.00241008
O14965	AURKA	Aurora kinase A	2.90627	0				O00268	TAF4	Transcription initiation factor TFIID subunit 4	2.06971	0.00856253
Q96RY5	CRAMP1L	Protein cramped-like	2.85976	0.00111382				Q8TEW0	PARD3	Partitioning defective 3 homolog	2.06811	0
Q9H792	PEAK1	Pseudopodium-enriched atypical kinase 1	2.76273	0				Q52LJ0	FAM98B	Protein FAM98B	2.05811	0.00124737
O00189	AP4M1	AP-4 complex subunit mu-1	2.74545	0.00561652				Q6IQ23	PLEKHA7	Pleckstrin homology domain-containing family A member 7	2.04764	0.00501537
Q96RE7	NACC1	Nucleus accumbens-associated protein 1	2.7389	0				Q14186	TFDP1	Transcription factor Dp-1	2.03657	0
Q4VCS5	AMOT	Angiomotin	2.72404	0.00516				P29372	MPG	DNA-3-methyladenine glycosylase	2.01943	0.000900763
Q6W2J9	BCOR	BCL-6 corepressor	2.6922	0				Q96EU6	RRP36	Ribosomal RNA processing protein 36 homolog	2.01569	0.00132509
Q96C92	SDCCAG3	Serologically defined colon cancer antigen 3	2.66605	0				Q16254	E2F4	Transcription factor E2F4	2.01363	0.00168914
Q15750	TAB1	TGF-beta-activated kinase 1 and MAP3K7-binding protein 1	2.65028	0				Q7Z422	SZRD1	SUZ domain-containing protein 1	2.00119	0.00022439
A8MXV4	NUDT19	Nucleoside diphosphate-linked moiety X motif 19, mitochondrial	2.63231	0.000556
Q6P087	RPUSD3	RNA pseudouridylate synthase domain-containing protein 3	2.62717	0.000141
Q7Z3B3	KANSL1	KAT8 regulatory NSL complex subunit 1	2.60729	0.000539
Q8TDM6	DLG5	Disks large homolog 5	2.54842	0
P49848	TAF6	Transcription initiation factor TFIID subunit 6	2.52158	0.000588
Q15723	ELF2	ETS-related transcription factor Elf-2	2.50596	0
P20248	CCNA2	Cyclin-A2	2.46334	0
Q8WWI1	LMO7	LIM domain only protein 7	2.45014	0.00719192
Q01167	FOXK2	Forkhead box protein K2	2.41504	0
P11474	ESRRA	Steroid hormone receptor ERR1	2.40277	0.000142
O43318	MAP3K7	Mitogen-activated protein kinase kinase kinase 7	2.38866	0.000253
Q96CW1	AP2M1	AP-2 complex subunit mu	2.35131	0
O60293	ZFC3H1	Zinc finger C3H1 domain-containing protein	2.33473	0.000548
Q96KP4	CNDP2	Cytosolic non-specific dipeptidase	2.30371	0
O75528	TADA3	Transcriptional adapter 3	2.30139	0
Q9Y2T2	AP3M1	AP-3 complex subunit mu-1	2.21394	0
Q86TJ2	TADA2B	Transcriptional adapter 2-beta	2.20643	0.00228676
O14867	BACH1	Transcription regulator protein BACH1	2.18585	0
Q8N0X7	SPG20	Spartin	2.13996	0
Q9H3P2	NELFA	Negative elongation factor A	2.11626	0
P04637	TP53	Cellular tumor antigen p53	2.08727	0
P05423	POLR3D	DNA-directed RNA polymerase III subunit RPC4	2.08523	0
Q9GZR1	SENP6	Sentrin-specific protease 6	2.06622	0.00144818
Q00535	CDK5	Cyclin-dependent-like kinase 5	2.05869	0
O14545	TRAFD1	TRAF-type zinc finger domain-containing protein 1	2.02658	0.00229093
Q9NRM7	LATS2	Serine/threonine-protein kinase LATS2	2.02075	0.00239904
