# Supplementary material for: Human Papillomavirus 42 Drives Digital Papillary Adenocarcinoma and Elicits a Germ Cell–like Program Conserved in HPV-Positive Cancers
Source: Cancer Discov. 2022 Oct 10;13(1):70–84. doi: 10.1158/2159-8290.CD-22-0489 (PMC9827110; doi:10.1158/2159-8290.CD-22-0489)
Supplement: Supplementary Table S10 — HPV abundance scores TCGA. [file cd-22-0489_supplementary_table_s10_suppst10.xlsx]

## Sheet: Supplementary Table S10
Supplementary Table S10: HPV abundance analysis of TCGA-RNAseq data
Cancer Type	TCGA Sample ID	TCGA BAM ID	HPV Type	Reads Per Million	HPV abundance score	Z-Score	P-Value
TCGA-CESC	TCGA-JW-AAVH	bd5e69d1-05ca-4057-a60d-a7e0a6c207e3	Human papillomavirus 16 (HPV16)	272.347	0.991255	1211.37	0
TCGA-CESC	TCGA-EX-A1H5	ae48837c-78be-4154-a84d-57e84fed1ed7	Human papillomavirus 16 (HPV16)	310.996	0.97611	1383.28	0
TCGA-CESC	TCGA-VS-A9U7	4b71d73c-9cd9-4a7e-9e72-cdc92496e465	Human papillomavirus 16 (HPV16)	220.986	0.947338	982.926	0
TCGA-CESC	TCGA-C5-A2LY	c9637eb7-c0ca-403c-b25f-74a384d028a6	Human papillomavirus 16 (HPV16)	291.089	0.988737	1294.74	0
TCGA-CESC	TCGA-DG-A2KK	f612b8be-1b4c-40be-9e0f-ed62f4b6fb65	Human papillomavirus 16 (HPV16)	550.709	0.995307	2449.5	0
TCGA-CESC	TCGA-C5-A7CH	72dbe8e9-9abb-4164-b453-f05d412de740	Human papillomavirus 16 (HPV16)	574.285	0.996368	2554.36	0
TCGA-CESC	TCGA-VS-A8EG	857b4340-9bdc-4b93-9060-43ad029b213e	Human papillomavirus 16 (HPV16)	49.6989	0.908234	221.056	0
TCGA-CESC	TCGA-UC-A7PF	ead0749c-cb04-4660-8d01-cdf717365814	Human papillomavirus 16 (HPV16)	228.065	0.987906	1014.41	0
TCGA-CESC	TCGA-MU-A5YI	ac1fd178-e91c-46bd-91c2-46c03a6c4191	Human papillomavirus 16 (HPV16)	42.4007	0.839187	188.594	0
TCGA-CESC	TCGA-VS-A9V2	1470149a-3128-480d-a649-ded748da8e71	Human papillomavirus 16 (HPV16)	114.365	0.976276	508.685	0
TCGA-CESC	TCGA-C5-A1BK	7a40d57f-3866-42d1-9548-fd1503341518	Human papillomavirus 16 (HPV16)	77.9817	0.967371	346.855	0
TCGA-CESC	TCGA-VS-A8QC	f5687c67-4a50-4f44-939c-b2853fbce8b1	Human papillomavirus 16 (HPV16)	72.136	0.968179	320.854	0
TCGA-CESC	TCGA-HM-A4S6	3b4fd8c1-78c5-4990-8683-3a310fdf8d2c	Human papillomavirus 16 (HPV16)	182.336	0.98518	811.014	0
TCGA-CESC	TCGA-C5-A2M1	8bb40c44-4340-4316-99f4-f9780b8a6880	Human papillomavirus 16 (HPV16)	219.803	0.987578	977.662	0
TCGA-CESC	TCGA-ZJ-AAXF	f48da89a-9d95-42d8-98e0-89997a42aeae	Human papillomavirus 16 (HPV16)	63.4205	0.963144	282.088	0
TCGA-CESC	TCGA-BI-A0VR	52e4d418-7e5a-4216-93f9-c8acf5de59c8	Human papillomavirus 16 (HPV16)	179.677	0.985087	799.187	0
TCGA-CESC	TCGA-C5-A1BI	114eed3f-b550-4d44-9ebb-4b10bf217a18	Human papillomavirus 16 (HPV16)	852.544	0.99581	3792.03	0
TCGA-CESC	TCGA-BI-A20A	4cec354a-b3bb-445a-9127-d7dd9d45bd5c	Human papillomavirus 16 (HPV16)	352.653	0.989897	1568.56	0
TCGA-CESC	TCGA-LP-A4AW	7df106e4-662a-4c84-b4dd-6713cde4d8e4	Human papillomavirus 16 (HPV16)	34.265	0.903432	152.407	0
TCGA-CESC	TCGA-MA-AA3X	5e2a5802-b932-49c5-8188-2cbba7418ce1	Human papillomavirus 16 (HPV16)	1081.96	0.997695	4812.44	0
TCGA-CESC	TCGA-FU-A2QG	062e97c6-f1b9-4fc3-bca5-c6ad57c490c8	Human papillomavirus 16 (HPV16)	429.655	0.994166	1911.06	0
TCGA-CESC	TCGA-C5-A8ZZ	c0bb841c-dd69-4156-827f-92eb27b811b7	Human papillomavirus 16 (HPV16)	40.0032	0.946512	177.93	0
TCGA-CESC	TCGA-EA-A3HU	e0f2b1b0-8281-449d-91b2-c5419e89b212	Human papillomavirus 16 (HPV16)	378.449	0.992557	1683.3	0
TCGA-CESC	TCGA-MA-AA42	c69c98ef-bd7a-42f3-ad10-eb28a62a1b2b	Human papillomavirus 16 (HPV16)	365.364	0.957637	1625.1	0
TCGA-CESC	TCGA-DS-A0VM	3dc10481-7a9e-4f8e-b6cf-028e557809bb	Human papillomavirus 16 (HPV16)	449.234	0.992638	1998.15	0
TCGA-CESC	TCGA-XS-A8TJ	332a2c28-b4d8-443d-9d7e-24c23389a7de	Human papillomavirus 16 (HPV16)	110.85	0.884955	493.048	0
TCGA-CESC	TCGA-ZJ-AAX4	46290481-c264-4b6f-a1e5-c08df8f2b984	Human papillomavirus 16 (HPV16)	41.7726	0.943804	185.801	0
TCGA-CESC	TCGA-DR-A0ZL	3e0d0c99-4091-410e-ab0f-65a7e846c896	Human papillomavirus 16 (HPV16)	259.765	0.988815	1155.41	0
TCGA-CESC	TCGA-C5-A3HL	ca232402-b40a-4d75-b49e-708f4c1ebf7b	Human papillomavirus 16 (HPV16)	478.34	0.99477	2127.61	0
TCGA-CESC	TCGA-FU-A3NI	5a831065-c045-4cd6-92a1-3c8c3e9f177b	Human papillomavirus 16 (HPV16)	237.303	0.989193	1055.5	0
TCGA-CESC	TCGA-ZJ-AAXA	d8268566-9edf-4ef2-883e-854d1f14d07f	Human papillomavirus 16 (HPV16)	194.088	0.983342	863.284	0
TCGA-CESC	TCGA-FU-A3WB	16bdf013-548e-43a5-9d42-3e11a9c778ab	Human papillomavirus 16 (HPV16)	198.99	0.987655	885.09	0
TCGA-CESC	TCGA-VS-A8EI	a13bb24b-a4e5-424d-b3a2-226fc685c471	Human papillomavirus 16 (HPV16)	108.031	0.974103	480.509	0
TCGA-CESC	TCGA-VS-A953	2734dd91-0bc4-464b-ad82-ca61c8955628	Human papillomavirus 16 (HPV16)	508.015	0.996104	2259.6	0
TCGA-CESC	TCGA-ZJ-AB0I	3ec0b8a9-d04c-4d4b-8333-72c3030049f8	Human papillomavirus 16 (HPV16)	135.852	0.982384	604.256	0
TCGA-CESC	TCGA-DS-A0VN	16d966ac-775b-4be7-921c-b349fa51b203	Human papillomavirus 16 (HPV16)	248.121	0.990228	1103.62	0
TCGA-CESC	TCGA-MA-AA3Z	b866a22c-b26b-4729-b9a1-6ae999064433	Human papillomavirus 16 (HPV16)	116.758	0.979661	519.329	0
TCGA-CESC	TCGA-FU-A3YQ	3b6fd416-dfa5-491a-9cf7-0c2f3b2582cb	Human papillomavirus 16 (HPV16)	221.58	0.988445	985.565	0
TCGA-CESC	TCGA-C5-A1MP	b4326b2f-e9f2-4ede-bd85-f2b658b4f105	Human papillomavirus 16 (HPV16)	211.22	0.988297	939.486	0
TCGA-CESC	TCGA-FU-A40J	bb088cef-13e3-4aa6-9d3e-3e8426890fac	Human papillomavirus 16 (HPV16)	368.01	0.992551	1636.87	0
TCGA-CESC	TCGA-MU-A51Y	3a7ee89b-d3a3-4103-8875-1706f67790bc	Human papillomavirus 16 (HPV16)	97.7663	0.935056	434.855	0
TCGA-CESC	TCGA-DS-A1OD	996fa104-458b-44c6-8fe8-16e42b988433	Human papillomavirus 16 (HPV16)	185.714	0.986466	826.038	0
TCGA-CESC	TCGA-DS-A7WF	3021467f-3a0b-4397-b9ef-6a9e832733f7	Human papillomavirus 16 (HPV16)	193.178	0.963669	859.236	0
TCGA-CESC	TCGA-JW-A852	d966d633-688f-4764-ae84-c6ee930fcfa1	Human papillomavirus 16 (HPV16)	11.7367	0.489212	52.2036	0
TCGA-CESC	TCGA-LP-A4AX	2f117a9b-e98c-4dbd-ac9a-8338882bfbf7	Human papillomavirus 16 (HPV16)	339.287	0.991295	1509.12	0
TCGA-CESC	TCGA-EK-A2RE	ddee952c-9ad2-41ea-912b-d5de6ebd03c5	Human papillomavirus 16 (HPV16)	90.1739	0.973242	401.085	0
TCGA-CESC	TCGA-VS-A9V5	5b56ebd5-7b81-449e-b48b-22054bd2a75f	Human papillomavirus 16 (HPV16)	897.297	0.989326	3991.09	0
TCGA-CESC	TCGA-C5-A3HD	8110c353-6be0-40c9-9fc8-4b10213f85c0	Human papillomavirus 16 (HPV16)	831.058	0.996555	3696.46	0
TCGA-CESC	TCGA-LP-A5U2	06213148-3f63-4b97-8887-641c62dc809b	Human papillomavirus 16 (HPV16)	101.447	0.964984	451.226	0
TCGA-CESC	TCGA-FU-A770	67876df4-9181-4233-88c1-d6ea7ddcc1c8	Human papillomavirus 16 (HPV16)	1017.02	0.996754	4523.6	0
TCGA-CESC	TCGA-C5-A902	bd88a294-4fac-4f34-aad9-a4f41b0bb05e	Human papillomavirus 16 (HPV16)	441.818	0.981817	1965.16	0
TCGA-CESC	TCGA-VS-A9UD	4a701e7d-b5f9-44af-9235-6f5fd9f38277	Human papillomavirus 16 (HPV16)	664.782	0.972447	2956.89	0
TCGA-CESC	TCGA-VS-A9UZ	a87882a9-b27e-48e3-84c3-0616f3574dfe	Human papillomavirus 16 (HPV16)	349.999	0.966936	1556.76	0
TCGA-CESC	TCGA-DS-A0VL	31633539-54f4-4eee-8e2d-d1a3a85daad3	Human papillomavirus 16 (HPV16)	351.464	0.975827	1563.28	0
TCGA-CESC	TCGA-C5-A901	cceeed32-b8f2-4ce0-bb9d-66d3f5105856	Human papillomavirus 16 (HPV16)	146.9	0.986426	653.396	0
TCGA-CESC	TCGA-C5-A1ML	23d12773-4630-4122-8984-3a1e179cba8d	Human papillomavirus 16 (HPV16)	348.199	0.990681	1548.76	0
TCGA-CESC	TCGA-EX-A1H6	03488ec2-5c4e-4400-91da-b8f4ff265841	Human papillomavirus 16 (HPV16)	17.3522	0.503701	77.1808	0
TCGA-CESC	TCGA-C5-A2LX	e3de2a62-7614-40ff-93d4-1226ef5eb823	Human papillomavirus 16 (HPV16)	403.422	0.993615	1794.38	0
TCGA-CESC	TCGA-ZJ-AAXU	578b0b78-4d11-4fb4-9682-041ef3fc8a87	Human papillomavirus 16 (HPV16)	27.3433	0.910125	121.62	0
TCGA-CESC	TCGA-VS-A94W	82422313-6ebd-49cd-8f26-81f741343c54	Human papillomavirus 16 (HPV16)	432.239	0.993631	1922.56	0
TCGA-CESC	TCGA-C5-A0TN	9591e56f-217c-4ee8-97a9-619048a20451	Human papillomavirus 16 (HPV16)	111.239	0.978318	494.781	0
TCGA-CESC	TCGA-C5-A2M2	6e52d509-c167-4eee-943f-83206de7bfbd	Human papillomavirus 16 (HPV16)	467.621	0.992593	2079.93	0
TCGA-CESC	TCGA-MY-A5BD	4b4f15e6-5541-4dc5-ac2e-9dad683374df	Human papillomavirus 16 (HPV16)	78.8231	0.966407	350.598	0
TCGA-CESC	TCGA-ZJ-AAXD	90fd31ca-349e-47f7-bc4e-3bdff34037f8	Human papillomavirus 16 (HPV16)	408.701	0.992107	1817.86	0
TCGA-CESC	TCGA-C5-A7UE	16cef0a7-9d8e-4849-99d4-dd2cb1bba47e	Human papillomavirus 16 (HPV16)	106.154	0.97185	472.161	0
TCGA-CESC	TCGA-VS-A8EH	8081e93d-33b5-441b-881c-63b5a362aa43	Human papillomavirus 16 (HPV16)	68.5243	0.968371	304.789	0
TCGA-CESC	TCGA-C5-A2LV	39ec19f0-9e1a-448c-8630-a27ed7283e44	Human papillomavirus 16 (HPV16)	191.288	0.986578	850.832	0
TCGA-CESC	TCGA-Q1-A73R	af304a6f-6dba-4ef9-bca4-551c67244df0	Human papillomavirus 16 (HPV16)	854.571	0.997541	3801.05	0
TCGA-CESC	TCGA-Q1-A6DW	e8a57f80-e1d9-410b-a9dc-9945b2627aa1	Human papillomavirus 16 (HPV16)	781.145	0.996992	3474.46	0
TCGA-CESC	TCGA-C5-A7XC	205467a4-a103-4821-abed-a85eb808d999	Human papillomavirus 16 (HPV16)	71.6055	0.967665	318.494	0
TCGA-CESC	TCGA-MU-A8JM	9ef4537b-1d52-4e19-b58e-5edf6178f8f1	Human papillomavirus 16 (HPV16)	462.106	0.994192	2055.4	0
TCGA-CESC	TCGA-MA-AA41	1966ef90-196c-4372-9509-bb269b090385	Human papillomavirus 16 (HPV16)	801.887	0.996273	3566.72	0
TCGA-CESC	TCGA-C5-A1M8	09b126b6-4a72-4c46-aa78-24b9229044bd	Human papillomavirus 16 (HPV16)	27.4947	0.858396	122.294	0
TCGA-CESC	TCGA-EA-A5O9	746db00b-a6d1-4ac4-b391-0ba2431137e1	Human papillomavirus 16 (HPV16)	162.553	0.988132	723.018	0
TCGA-CESC	TCGA-Q1-A5R1	abd5e868-512d-4415-a487-b4bd4c7b1a03	Human papillomavirus 16 (HPV16)	863.107	0.996366	3839.01	0
TCGA-CESC	TCGA-UC-A7PD	a003bff6-ec61-4508-b2e3-9235edc6321b	Human papillomavirus 16 (HPV16)	77.3606	0.966842	344.093	0
TCGA-CESC	TCGA-C5-A905	d38495ad-da4b-43d3-ad58-4f795a965aa3	Human papillomavirus 16 (HPV16)	462.206	0.968002	2055.85	0
TCGA-CESC	TCGA-EK-A2H1	a99dcb46-e58c-4ac1-98d2-598b22d30cec	Human papillomavirus 16 (HPV16)	75.0773	0.962836	333.937	0
TCGA-CESC	TCGA-C5-A1MH	9bc51706-602a-49d6-bf84-b8f2752ba734	Human papillomavirus 16 (HPV16)	154.273	0.977963	686.191	0
TCGA-CESC	TCGA-C5-A7UH	bdfc3f72-e215-4ecd-901f-1683c83cced7	Human papillomavirus 16 (HPV16)	532.235	0.973374	2367.33	0
TCGA-CESC	TCGA-VS-A9UR	eb02fc3a-44ca-4497-9ac6-5568b032d063	Human papillomavirus 16 (HPV16)	121.582	0.92328	540.787	0
TCGA-CESC	TCGA-LP-A5U3	8fd7ab73-b6e7-4df5-bd26-99025ba5371b	Human papillomavirus 16 (HPV16)	338.322	0.990521	1504.82	0
TCGA-CESC	TCGA-VS-A9UU	34af2e9d-8133-4a5d-9271-bedf29a8600d	Human papillomavirus 16 (HPV16)	93.7329	0.970029	416.915	0
TCGA-CESC	TCGA-DS-A5RQ	b2c4e862-25b5-4a70-9c7a-244e0de5d506	Human papillomavirus 16 (HPV16)	154.223	0.982162	685.969	0
TCGA-CESC	TCGA-EK-A2RO	a88b7375-90ef-4f8d-9fb3-7b1c04ab2e58	Human papillomavirus 16 (HPV16)	18.9741	0.866175	84.3951	0
TCGA-CESC	TCGA-Q1-A6DT	1ee3aae3-23bf-4acc-925b-52680252735b	Human papillomavirus 16 (HPV16)	1363.18	0.998223	6063.3	0
TCGA-CESC	TCGA-BI-A0VS	dd6a4d62-90e2-441e-9f5a-e282a29c2038	Human papillomavirus 16 (HPV16)	107.837	0.978719	479.649	0
TCGA-CESC	TCGA-ZJ-A8QR	8901fe61-83c9-4961-b7bd-fa0f50617603	Human papillomavirus 16 (HPV16)	405.7	0.994302	1804.51	0
TCGA-CESC	TCGA-EK-A2RK	34f82a6d-0e6e-43eb-a03d-2484685d097d	Human papillomavirus 16 (HPV16)	43.0571	0.944526	191.514	0
TCGA-CESC	TCGA-EA-A50E	1066ac04-1b7b-4923-9a4b-2709eaae113b	Human papillomavirus 16 (HPV16)	22.8391	0.861458	101.586	0
TCGA-CESC	TCGA-C5-A1BE	88c47493-0c6f-403a-a8bd-75de5e03b6f9	Human papillomavirus 16 (HPV16)	63.325	0.946044	281.663	0
TCGA-CESC	TCGA-DS-A7WI	cee1057c-a126-47ac-b118-285380c2e353	Human papillomavirus 16 (HPV16)	154.553	0.98176	687.434	0
TCGA-CESC	TCGA-C5-A7CJ	e223fa5f-6ec0-4a3d-9ab2-6feffb98673d	Human papillomavirus 16 (HPV16)	222.313	0.990679	988.828	0
TCGA-CESC	TCGA-VS-A8QA	487903f4-eea8-4377-a8a3-b1fa320a38ed	Human papillomavirus 16 (HPV16)	188.438	0.942053	838.154	0
TCGA-CESC	TCGA-C5-A2LS	c91de641-d569-4502-b0c3-475bace493f8	Human papillomavirus 16 (HPV16)	365.584	0.962189	1626.08	0
TCGA-CESC	TCGA-EA-A5FO	7cbe760f-ba2d-4574-8b74-cd19dc7d18e2	Human papillomavirus 16 (HPV16)	519.961	0.981972	2312.74	0
TCGA-CESC	TCGA-VS-A8EC	777bb2d8-777a-491f-8117-0513b4985700	Human papillomavirus 16 (HPV16)	298.281	0.970295	1326.72	0
TCGA-CESC	TCGA-EK-A2RN	abe2cb2d-e981-40e9-9464-0b0c7c5b6472	Human papillomavirus 16 (HPV16)	129.71	0.97374	576.94	0
TCGA-CESC	TCGA-VS-A952	a6c3dc3b-a4dd-4f7a-9107-1fb462a7977b	Human papillomavirus 16 (HPV16)	347.215	0.966614	1544.38	0
TCGA-CESC	TCGA-EK-A3GN	9bc99194-a2a5-4ece-9d83-79d78bbe6834	Human papillomavirus 16 (HPV16)	480.726	0.99512	2138.22	0
TCGA-CESC	TCGA-EK-A2RB	c51834f5-7271-4549-87f1-551205ceecb5	Human papillomavirus 16 (HPV16)	392.136	0.993292	1744.18	0
TCGA-CESC	TCGA-IR-A3LI	9bb9d756-5b8b-4d38-8127-f6ca3f675690	Human papillomavirus 16 (HPV16)	111.449	0.849884	495.716	0
TCGA-CESC	TCGA-EA-A411	9699149a-0240-4eec-88d2-d3adb113c946	Human papillomavirus 16 (HPV16)	326.843	0.992159	1453.76	0
TCGA-CESC	TCGA-IR-A3LL	717ce213-33ed-46cd-abd9-de7aaf96976c	Human papillomavirus 16 (HPV16)	265.558	0.98571	1181.18	0
TCGA-CESC	TCGA-DS-A0VK	cf8f289d-10d0-49d3-a3b7-b449b794b86d	Human papillomavirus 16 (HPV16)	318.97	0.991826	1418.75	0
TCGA-CESC	TCGA-VS-A8QM	31097e6f-d090-41f7-82da-65ff7ff64cfc	Human papillomavirus 16 (HPV16)	234.018	0.990936	1040.89	0
TCGA-CESC	TCGA-HG-A2PA	90900f43-227a-49e3-9d1a-6f440b2718fd	Human papillomavirus 16 (HPV16)	55.8438	0.959911	248.388	0
TCGA-CESC	TCGA-JW-A5VL	d64b60cc-c038-438b-899e-138b086a6f7c	Human papillomavirus 16 (HPV16)	1269.39	0.998044	5646.14	0
TCGA-CESC	TCGA-EK-A2RC	d694267a-b413-42ab-b04c-33dec6dd12ed	Human papillomavirus 16 (HPV16)	49.8055	0.951312	221.53	0
TCGA-CESC	TCGA-JW-A69B	07120495-dd17-4872-ac7e-84f7ff00a59c	Human papillomavirus 16 (HPV16)	292.078	0.957504	1299.14	0
TCGA-CESC	TCGA-EK-A2IR	f029db9d-c31f-4a0d-80c8-516e8dcbfd74	Human papillomavirus 16 (HPV16)	385.888	0.993221	1716.39	0
TCGA-CESC	TCGA-VS-A8QF	6bdb689a-27db-4596-823f-1ee7006a3692	Human papillomavirus 16 (HPV16)	458.051	0.983985	2037.37	0
TCGA-CESC	TCGA-EK-A2IP	d1ce13f5-e4cc-494f-b73f-752fbfb4121b	Human papillomavirus 16 (HPV16)	195.963	0.912512	871.622	0
TCGA-CESC	TCGA-JX-A5QV	ce36b0ae-f112-45f1-b984-d7a0582484d7	Human papillomavirus 16 (HPV16)	310.374	0.987577	1380.51	0
TCGA-CESC	TCGA-EA-A3QE	5f07f8a9-dc8e-4df2-8524-cc2c69b93342	Human papillomavirus 16 (HPV16)	166.946	0.984992	742.561	0
TCGA-CESC	TCGA-C5-A2LZ	049454fd-764d-4243-8104-a9dca2e98998	Human papillomavirus 16 (HPV16)	519.366	0.993784	2310.09	0
TCGA-CESC	TCGA-C5-A1M9	3bfe159c-1501-4cca-abe8-c8a32c14cce7	Human papillomavirus 16 (HPV16)	802.988	0.996718	3571.61	0
TCGA-CESC	TCGA-DG-A2KM	ec668819-703c-4b78-966b-5a928607a1fd	Human papillomavirus 16 (HPV16)	42.3081	0.938218	188.182	0
TCGA-CESC	TCGA-LP-A7HU	4e4ea57d-f17b-4bd1-8565-dae65156eb93	Human papillomavirus 16 (HPV16)	304.431	0.983379	1354.08	0
TCGA-CESC	TCGA-EX-A449	524120c2-a1ab-4abd-9781-fbccdf4013bd	Human papillomavirus 16 (HPV16)	770.172	0.997347	3425.65	0
TCGA-CESC	TCGA-Q1-A5R2	8c737786-9ca5-414c-8530-7cf704db6b7a	Human papillomavirus 16 (HPV16)	294.079	0.989087	1308.03	0
TCGA-CESC	TCGA-IR-A3LF	9fbee306-fa17-4e58-b826-3518a1befced	Human papillomavirus 16 (HPV16)	544.952	0.995658	2423.89	0
TCGA-CESC	TCGA-EA-A3HS	4e099ea0-983d-4e37-b1d3-d000c8509f40	Human papillomavirus 16 (HPV16)	306.82	0.992921	1364.7	0
TCGA-CESC	TCGA-JX-A3Q8	d511765d-59c2-4638-8c7b-bf141cd207f8	Human papillomavirus 16 (HPV16)	674.481	0.996505	3000.03	0
TCGA-CESC	TCGA-WL-A834	0b1e8df4-5604-4dc1-a67d-0a01968fe484	Human papillomavirus 16 (HPV16)	335.726	0.993928	1493.28	0
TCGA-CESC	TCGA-C5-A7CL	5dfe3e50-7e0f-42ae-870b-b668c69c85f7	Human papillomavirus 16 (HPV16)	214.761	0.988595	955.234	0
TCGA-CESC	TCGA-PN-A8MA	6581b23f-e09b-4285-83a1-4f59a543f021	Human papillomavirus 16 (HPV16)	62.4354	0.88348	277.707	0
TCGA-CESC	TCGA-EA-A3HQ	d35c8dd2-681d-4da0-8a74-23381fad2195	Human papillomavirus 16 (HPV16)	491.826	0.995533	2187.59	0
TCGA-CESC	TCGA-FU-A3HY	d972ccb5-21b2-422c-a5b0-c5032dfd3807	Human papillomavirus 16 (HPV16)	601.596	0.995876	2675.84	0
TCGA-CESC	TCGA-UC-A7PG	e2415905-8464-411a-9c36-0cdb925ebbc8	Human papillomavirus 16 (HPV16)	50.9232	0.950217	226.502	0
TCGA-CESC	TCGA-DS-A1OC	259cc116-980a-4382-94d3-82dfb441110f	Human papillomavirus 16 (HPV16)	288.273	0.991895	1282.21	0
TCGA-CESC	TCGA-EK-A3GK	967fd41e-472d-4e86-81ad-7023f2abae19	Human papillomavirus 16 (HPV16)	213.237	0.988384	948.456	0
TCGA-CESC	TCGA-MY-A5BE	42f1be29-359b-4e54-b9f2-dfbcf13d4a32	Human papillomavirus 16 (HPV16)	71.4665	0.966348	317.876	0
TCGA-CESC	TCGA-VS-A9UQ	02006f06-2b37-4a89-acd4-477fbbd79d31	Human papillomavirus 16 (HPV16)	221.502	0.951018	985.221	0
TCGA-CESC	TCGA-IR-A3LC	7017c556-905e-433a-9879-57d85f38744e	Human papillomavirus 16 (HPV16)	250.154	0.989536	1112.66	0
TCGA-CESC	TCGA-EA-A3HT	39b15d0c-11b4-4970-85c9-8b0de9a800af	Human papillomavirus 16 (HPV16)	338.722	0.992602	1506.6	0
TCGA-CESC	TCGA-EA-A97N	1e823992-8845-4b2e-935c-0e00d433978a	Human papillomavirus 16 (HPV16)	348.418	0.993211	1549.73	0
TCGA-CESC	TCGA-C5-A8XH	2a161418-cac3-482c-94a7-c5f515e776d8	Human papillomavirus 16 (HPV16)	187.098	0.985065	832.195	0
TCGA-CESC	TCGA-EA-A44S	80817d11-0d50-4244-abb4-0422f22c9cd5	Human papillomavirus 16 (HPV16)	12.4289	0.835438	55.2826	0
TCGA-CESC	TCGA-C5-A7CK	9aae4c7e-2715-4aa1-9525-8bccf1c95176	Human papillomavirus 16 (HPV16)	408.784	0.992615	1818.23	0
TCGA-CESC	TCGA-RA-A741	72a60249-9a0f-4839-b7d0-605be1e68eed	Human papillomavirus 16 (HPV16)	140.372	0.975747	624.359	0
TCGA-CESC	TCGA-EK-A2RL	6fa0183a-51bf-4ac0-b729-089e1c3b55e9	Human papillomavirus 16 (HPV16)	235.405	0.990114	1047.06	0
TCGA-CESC	TCGA-EA-A3QD	7ae16e5a-1064-4ea2-ab8a-354a0e5e6103	Human papillomavirus 16 (HPV16)	402.687	0.993464	1791.11	0
TCGA-CESC	TCGA-EA-A43B	5930c436-27b4-4670-a806-ab906d79fae5	Human papillomavirus 16 (HPV16)	273.011	0.988074	1214.33	0
TCGA-CESC	TCGA-FU-A3TQ	921c4deb-87b0-43aa-88c9-9a7f95ecd1c8	Human papillomavirus 16 (HPV16)	242.504	0.989852	1078.63	0
TCGA-CESC	TCGA-C5-A1BJ	1e9abcac-f335-49d6-a8ad-4614b91cfdb7	Human papillomavirus 16 (HPV16)	224.75	0.987161	999.667	0
TCGA-CESC	TCGA-ZJ-AAXJ	a5c6adcf-60f8-48a7-a363-a37fd487349b	Human papillomavirus 16 (HPV16)	72.2305	0.931499	321.274	0
TCGA-CESC	TCGA-EA-A1QT	674226d9-2fbd-4943-ba5b-a849facae617	Human papillomavirus 16 (HPV16)	516.734	0.994694	2298.38	0
TCGA-CESC	TCGA-VS-A94Z	b58d3c48-75fd-4a3a-b4db-e525fef49970	Human papillomavirus 16 (HPV16)	142.509	0.963205	633.864	0
TCGA-CESC	TCGA-ZJ-AAXI	efe94b37-d809-43f2-8c1d-7e26d4597236	Human papillomavirus 16 (HPV16)	418.763	0.994128	1862.62	0
TCGA-CESC	TCGA-VS-A8Q8	ad37eb09-a46c-499a-935d-79d14ca88e27	Human papillomavirus 16 (HPV16)	6.00586	0.696851	26.7135	1.64171e-157
TCGA-CESC	TCGA-EK-A2PI	c1ae4afd-1f44-4f51-8667-47f82fd9bd02	Human papillomavirus 16 (HPV16)	256.141	0.959499	1139.29	0
TCGA-CESC	TCGA-DG-A2KL	54de471d-6d97-4389-b16a-867948cfa8b1	Human papillomavirus 16 (HPV16)	282.734	0.990234	1257.57	0
TCGA-CESC	TCGA-C5-A8XK	d3956a15-83f9-4947-ad19-d75101673a7a	Human papillomavirus 16 (HPV16)	420.736	0.967478	1871.39	0
TCGA-CESC	TCGA-VS-A9UY	e4a06dc2-3bb0-4d12-9372-73def53b6864	Human papillomavirus 16 (HPV16)	212.721	0.981325	946.161	0
TCGA-CESC	TCGA-EX-A69L	157098e8-a544-406a-8883-9b436ece212f	Human papillomavirus 16 (HPV16)	470.816	0.986775	2094.14	0
TCGA-CESC	TCGA-VS-A9UM	6852a408-e2a3-4cd6-9d92-ff4e3a05bc33	Human papillomavirus 16 (HPV16)	49.7177	0.908008	221.139	0
TCGA-CESC	TCGA-C5-A1BL	800ebc1a-9d8c-4ec6-bd77-58de7565b0a9	Human papillomavirus 16 (HPV16)	187.127	0.986504	832.321	0
TCGA-CESC	TCGA-MA-AA3W	464089f3-f46c-40ce-a7ac-73a23c8dfed9	Human papillomavirus 16 (HPV16)	228.737	0.951978	1017.4	0
TCGA-CESC	TCGA-VS-A9U5	316921c8-a143-423a-8c46-258bd4659aa1	Human papillomavirus 16 (HPV16)	111.403	0.925274	495.508	0
TCGA-CESC	TCGA-VS-A8EB	8c065d19-229d-4392-9d6c-cec3f9ad84c5	Human papillomavirus 16 (HPV16)	526.326	0.996231	2341.04	0
TCGA-CESC	TCGA-DS-A7WH	091274be-c452-428d-be54-2f093cf45daa	Human papillomavirus 16 (HPV16)	299.374	0.992264	1331.59	0
TCGA-CESC	TCGA-Q1-A6DV	d4ceb486-21c7-4182-b53d-475d5dcb7cc9	Human papillomavirus 16 (HPV16)	520.243	0.97353	2313.99	0
TCGA-CESC	TCGA-C5-A1MN	39c2769f-a658-4794-b763-3eed20a8033b	Human papillomavirus 16 (HPV16)	267.276	0.991265	1188.82	0
TCGA-CESC	TCGA-VS-A9UO	52e4d957-abd1-4777-9987-47cf0f2c4326	Human papillomavirus 18 (HPV18)	152.707	0.970471	3633.18	0
TCGA-CESC	TCGA-Q1-A73S	21f5bf50-6a89-49a6-a72b-8a77343e4337	Human papillomavirus 18 (HPV18)	170.4	0.981943	4054.13	0
TCGA-CESC	TCGA-FU-A3TX	8481c419-e502-4ce3-9119-77696ddad998	Human papillomavirus 18 (HPV18)	408.243	0.992533	9712.82	0
TCGA-CESC	TCGA-C5-A3HE	71b56409-c982-4390-86e4-ba5b4dfa444f	Human papillomavirus 18 (HPV18)	119.79	0.964563	2850.02	0
TCGA-CESC	TCGA-EA-A439	578cb844-018f-4b75-9c6f-83178f8b146d	Human papillomavirus 18 (HPV18)	727.44	0.996862	17307.1	0
TCGA-CESC	TCGA-C5-A907	70fddd24-6010-4df4-a439-8ef4c8243749	Human papillomavirus 18 (HPV18)	444.815	0.991172	10582.9	0
TCGA-CESC	TCGA-VS-A9UL	7247d92a-4f8e-4160-816c-4eb9993c20da	Human papillomavirus 18 (HPV18)	469.418	0.991994	11168.3	0
TCGA-CESC	TCGA-C5-A7CM	29fa5f1a-b328-4862-9ea6-3d529c64b28e	Human papillomavirus 18 (HPV18)	54.8576	0.850286	1305.16	0
TCGA-CESC	TCGA-Q1-A73O	eb1f403e-c9c4-44ea-b45b-81620cbf2d52	Human papillomavirus 18 (HPV18)	543.226	0.987432	12924.3	0
TCGA-CESC	TCGA-VS-A9UP	a745393f-ea04-4d42-80ec-f028a91e9eb3	Human papillomavirus 18 (HPV18)	539.836	0.993238	12843.6	0
TCGA-CESC	TCGA-EK-A2R7	ddbbe532-5f3f-40af-8179-64ad5c2c4c37	Human papillomavirus 18 (HPV18)	78.803	0.876536	1874.86	0
TCGA-CESC	TCGA-JW-A5VJ	53c85356-d119-49d0-9c7b-17307173cf14	Human papillomavirus 18 (HPV18)	44.1461	0.948165	1050.31	0
TCGA-CESC	TCGA-Q1-A5R3	22e83c14-4ca3-491c-869b-5565f5a920f8	Human papillomavirus 18 (HPV18)	29.637	0.719587	705.116	0
TCGA-CESC	TCGA-C5-A1ME	734c96ae-d006-44e1-9808-85ce901144e1	Human papillomavirus 18 (HPV18)	55.9962	0.954428	1332.25	0
TCGA-CESC	TCGA-Q1-A73P	5e9c2d0d-aced-4ed8-8d7c-c9d511692ae8	Human papillomavirus 18 (HPV18)	1570.29	0.998424	37360	0
TCGA-CESC	TCGA-C5-A3HF	5f14833a-2623-47f0-98b9-895187b1cfac	Human papillomavirus 18 (HPV18)	427.764	0.910715	10177.3	0
TCGA-CESC	TCGA-C5-A1BF	89351b64-fa1d-4193-9324-022c3ad55e3f	Human papillomavirus 18 (HPV18)	33.9005	0.858795	806.553	0
TCGA-CESC	TCGA-C5-A1BM	12a647f8-66c6-42ce-9464-6062818df0f4	Human papillomavirus 18 (HPV18)	39.0313	0.756351	928.624	0
TCGA-CESC	TCGA-DG-A2KH	f3cc5768-fea7-4e80-aac3-99402708e6b2	Human papillomavirus 18 (HPV18)	375.877	0.994119	8942.77	0
TCGA-CESC	TCGA-EK-A2PK	a31d961e-444d-4580-b222-54fb618e6f43	Human papillomavirus 18 (HPV18)	111.265	0.968364	2647.2	0
TCGA-CESC	TCGA-MA-AA43	d73a9ee0-fd5b-48ad-ab14-ba43578fdff0	Human papillomavirus 18 (HPV18)	63.9696	0.930247	1521.95	0
TCGA-CESC	TCGA-ZJ-AAXT	1ccc1243-9fdf-4e77-83d6-2769c514dc72	Human papillomavirus 18 (HPV18)	29.5886	0.932702	703.965	0
TCGA-CESC	TCGA-C5-A1MJ	99560670-614f-4c02-a4cd-e4cb71cfab04	Human papillomavirus 18 (HPV18)	625.358	0.996662	14878.4	0
TCGA-CESC	TCGA-C5-A1MQ	4b6846f9-908f-4f58-bcc8-11212cbe82e1	Human papillomavirus 18 (HPV18)	131.597	0.975234	3130.93	0
TCGA-CESC	TCGA-FU-A5XV	64749098-6374-40d0-a848-cae13e7481a7	Human papillomavirus 18 (HPV18)	59.1717	0.939374	1407.8	0
TCGA-CESC	TCGA-EA-A5ZF	643b9227-26d4-4394-883c-8fccf4a386e2	Human papillomavirus 18 (HPV18)	147.747	0.984916	3515.15	0
TCGA-CESC	TCGA-ZJ-AB0H	d402342f-60e6-4b39-bc1d-933947bdaee3	Human papillomavirus 18 (HPV18)	483.004	0.970957	11491.5	0
TCGA-CESC	TCGA-C5-A1M7	4ea06b04-4d96-45ad-a9db-fef42e0d9796	Human papillomavirus 18 (HPV18)	112.824	0.962675	2684.27	0
TCGA-CESC	TCGA-FU-A23K	e422107a-230d-4cdf-91a9-21fc0b51da3c	Human papillomavirus 18 (HPV18)	227.843	0.981142	5420.78	0
TCGA-CESC	TCGA-UC-A7PI	d7755562-b711-453e-ae2e-a5f16dee648e	Human papillomavirus 18 (HPV18)	564.454	0.995758	13429.4	0
TCGA-CESC	TCGA-4J-AA1J	842cf996-891d-43a0-88db-593f122c87d1	Human papillomavirus 18 (HPV18)	1319.41	0.997035	31391.2	0
TCGA-CESC	TCGA-C5-A1MI	c38727b0-810f-4ecc-82b5-73d288a7707a	Human papillomavirus 18 (HPV18)	686.479	0.993659	16332.5	0
TCGA-CESC	TCGA-EX-A8YF	45a9acf9-3937-41bf-b8ed-f2723255829b	Human papillomavirus 18 (HPV18)	112.578	0.959885	2678.42	0
TCGA-CESC	TCGA-IR-A3L7	4fc4019a-ea67-4f27-a070-ced009abac4e	Human papillomavirus 18 (HPV18)	263.971	0.95696	6280.33	0
TCGA-CESC	TCGA-DG-A2KJ	fa3157ea-2b85-4ac2-af00-4f883eec12c7	Human papillomavirus 18 (HPV18)	10.3805	0.71282	246.969	0
TCGA-CESC	TCGA-LP-A4AU	8eeb83a3-148c-4779-b4f2-38107d55b287	Human papillomavirus 18 (HPV18)	97.0906	0.977835	2309.95	0
TCGA-CESC	TCGA-C5-A1M6	d2795662-8e62-4ffa-80ec-6bf226d7575d	Human papillomavirus 18 (HPV18)	107.84	0.959367	2565.69	0
TCGA-CESC	TCGA-C5-A7X8	570a6871-f3d6-43f6-996e-188fd46a8ed0	Human papillomavirus 18 (HPV18)	832.065	0.995863	19796.3	0
TCGA-CESC	TCGA-ZJ-AAXB	58bff2eb-140f-4899-ac7e-a57c054b4008	Human papillomavirus 18 (HPV18)	148.583	0.964483	3535.05	0
TCGA-CESC	TCGA-EK-A2RM	e083f33c-cdb3-4f35-9956-8746cae108e0	Human papillomavirus 18 (HPV18)	300.305	0.992144	7144.78	0
TCGA-CESC	TCGA-JW-A5VK	b3d16b67-bed6-45ce-a0e5-36be396b77e2	Human papillomavirus 26 (HPV26)	120.48	0.976091	8043.65	0
TCGA-CESC	TCGA-JW-A5VI	fddd0abf-e15c-4103-b907-5e1bacb7436b	Human papillomavirus 30 (HPV30)	386.17	0.989151	23656.7	0
TCGA-CESC	TCGA-C5-A1BQ	df4a521c-3462-4a7d-9386-8b6bc85d0eab	Human papillomavirus 31 (HPV31)	365.302	0.994557	18946.2	0
TCGA-CESC	TCGA-VS-A959	e0b2300d-62e1-428b-a02f-00c95000cd72	Human papillomavirus 31 (HPV31)	218.731	0.988666	11344.4	0
TCGA-CESC	TCGA-JX-A3Q0	17c4b02f-0177-4ccc-a638-d66d0c7e4bce	Human papillomavirus 31 (HPV31)	296.77	0.979927	15391.8	0
TCGA-CESC	TCGA-VS-A8EL	d36a7c49-1a86-4bc7-89a4-7eddb01654e3	Human papillomavirus 31 (HPV31)	336.95	0.992067	17475.7	0
TCGA-CESC	TCGA-DS-A1OB	63cec91c-a6e9-47eb-91a8-32d63fb494b0	Human papillomavirus 31 (HPV31)	267.292	0.966886	13862.9	0
TCGA-CESC	TCGA-C5-A7CO	72c70ee6-5ea3-494f-99ae-088afec66d82	Human papillomavirus 31 (HPV31)	306.48	0.989096	15895.4	0
TCGA-CESC	TCGA-IR-A3LK	13f08e6c-35e9-47bd-9906-491f4bc22312	Human papillomavirus 31 (HPV31)	796.596	0.992825	41315	0
TCGA-CESC	TCGA-EK-A2R9	1796fd2e-df2b-4a04-92b1-32de09a83eec	Human papillomavirus 33 (HPV33)	548.668	0.994858	29896.2	0
TCGA-CESC	TCGA-Q1-A73Q	39bb8f62-67b4-4cc5-aba0-09263e07b5ad	Human papillomavirus 33 (HPV33)	944.803	0.995471	51481.1	0
TCGA-CESC	TCGA-C5-A7UI	61e8a362-f67a-4d0e-b0b9-c1e09b0063ef	Human papillomavirus 33 (HPV33)	32.5771	0.933668	1775.08	0
TCGA-CESC	TCGA-C5-A1M5	dfb8eac7-8d36-49d8-9dc4-81cd671c51fc	Human papillomavirus 33 (HPV33)	1192.77	0.997716	64992.3	0
TCGA-CESC	TCGA-VS-A9UC	b49b30d4-d00e-49cc-b6e4-36890533b600	Human papillomavirus 33 (HPV33)	303.677	0.992711	16547	0
TCGA-CESC	TCGA-C5-A8XJ	c249603b-f658-4c44-8af9-ade79923ce67	Human papillomavirus 33 (HPV33)	355.731	0.99363	19383.3	0
TCGA-CESC	TCGA-VS-A9U6	d989b6a3-d300-4ee8-ac62-ff790d740360	Human papillomavirus 33 (HPV33)	109.929	0.977243	5989.88	0
TCGA-CESC	TCGA-ZJ-A8QO	7e1c688f-35e9-4340-a923-3420a39c88ab	Human papillomavirus 33 (HPV33)	622.261	0.995938	33906.2	0
TCGA-CESC	TCGA-VS-A957	aa0491a6-61a0-4e21-9106-988b48d16abf	Human papillomavirus 33 (HPV33)	585.349	0.995222	31894.9	0
TCGA-CESC	TCGA-VS-A950	d533aff8-7bf1-4c1a-a5d8-5cac94e33c2a	Human papillomavirus 35 (HPV35)	1623.4	0.998121	78699.3	0
TCGA-CESC	TCGA-HM-A3JK	193f4d88-a2c0-4648-a138-4530f7c6ee7e	Human papillomavirus 35 (HPV35)	381.138	0.991358	18476.8	0
TCGA-CESC	TCGA-ZX-AA5X	205671d8-9aeb-4797-ba5c-47af4b66c73c	Human papillomavirus 35 (HPV35)	527.917	0.994378	25592.4	0
TCGA-CESC	TCGA-VS-A8EK	20786fa9-df19-4b17-bef8-5750719842b8	Human papillomavirus 35 (HPV35)	436.195	0.993225	21145.8	0
TCGA-CESC	TCGA-C5-A7X5	2b1719c8-e814-427a-a9cb-4bfee812f226	Human papillomavirus 35 (HPV35)	513.567	0.994522	24896.7	0
TCGA-CESC	TCGA-VS-A954	6c04c3db-3c95-4c97-84ae-2ebd14a6a301	Human papillomavirus 35 (HPV35)	475.49	0.993361	23050.8	0
TCGA-CESC	TCGA-VS-A958	438d5b5c-4e37-442f-be1d-e9de2e642846	Human papillomavirus 39 (HPV39)	31.0581	0.919616	1992.97	0
TCGA-CESC	TCGA-EA-A1QS	c49d19b2-79b3-4153-9db4-917bbb6efe12	Human papillomavirus 39 (HPV39)	318.306	0.993385	20425.4	0
TCGA-CESC	TCGA-MA-AA3Y	382e07ef-9f6c-471f-bfe5-dd61206e6437	Human papillomavirus 39 (HPV39)	545.755	0.99544	35020.6	0
TCGA-CESC	TCGA-R2-A69V	17de7ab0-cb29-40a5-8821-9944b4097783	Human papillomavirus 39 (HPV39)	94.4537	0.97456	6061.01	0
TCGA-CESC	TCGA-EK-A2PL	08e697aa-407c-409c-bca1-3c74cdce4ab9	Human papillomavirus 39 (HPV39)	28.5269	0.921153	1830.55	0
TCGA-CESC	TCGA-IR-A3LH	d4222ca5-c68b-4481-86cc-4581b707dd95	Human papillomavirus 45 (HPV45)	123.225	0.94454	1799.4	0
TCGA-CESC	TCGA-C5-A7UC	ef07ee5e-fa63-4d7e-b01a-1a72f6c97766	Human papillomavirus 45 (HPV45)	165.647	0.948553	2418.87	0
TCGA-CESC	TCGA-VS-A9UB	fb9b0c67-e75c-4b04-aefd-b40177ed9da1	Human papillomavirus 45 (HPV45)	285.032	0.977499	4162.2	0
TCGA-CESC	TCGA-C5-A1BN	56e07df7-ee73-4b88-be81-e9d2ff019bfc	Human papillomavirus 45 (HPV45)	238.037	0.972071	3475.95	0
TCGA-CESC	TCGA-EK-A3GM	d77d0445-8844-40fd-9d76-e62b375a673e	Human papillomavirus 45 (HPV45)	199.799	0.96542	2917.59	0
TCGA-CESC	TCGA-C5-A1MF	716ac664-dd69-46e3-803b-5ad33b807d94	Human papillomavirus 45 (HPV45)	97.9537	0.873222	1430.38	0
TCGA-CESC	TCGA-MY-A913	10b46be1-0f85-40f8-8103-831dc673deca	Human papillomavirus 45 (HPV45)	878.965	0.99673	12835.2	0
TCGA-CESC	TCGA-VS-AA62	ec02c3f3-5eab-4901-a73f-3c6a6183324e	Human papillomavirus 45 (HPV45)	341.957	0.992581	4993.45	0
TCGA-CESC	TCGA-C5-A8YR	40361ecb-3453-4b64-80d3-1c6d11c71bd6	Human papillomavirus 45 (HPV45)	589.908	0.98914	8614.18	0
TCGA-CESC	TCGA-IR-A3LB	58427e92-f65f-4e40-8a29-103013f2ad29	Human papillomavirus 45 (HPV45)	770.316	0.986167	11248.6	0
TCGA-CESC	TCGA-JX-A3PZ	3f95581c-2838-4161-9cc1-45f7ef7ac06f	Human papillomavirus 45 (HPV45)	396.356	0.980717	5787.83	0
TCGA-CESC	TCGA-ZJ-AAXN	96fcf99c-55af-429e-8bf7-e5c7c47366a3	Human papillomavirus 45 (HPV45)	679.378	0.987493	9920.68	0
TCGA-CESC	TCGA-C5-A7X3	218f4593-f186-411c-bb02-08cdbcafc5aa	Human papillomavirus 45 (HPV45)	492.703	0.990422	7194.73	0
TCGA-CESC	TCGA-EK-A2R8	696a7413-1f58-49cf-b522-3cc27b85e8e3	Human papillomavirus 45 (HPV45)	642.363	0.996116	9380.16	0
TCGA-CESC	TCGA-VS-A9V1	698290da-6158-40e1-ad2c-475f3ce7640a	Human papillomavirus 45 (HPV45)	355.365	0.982199	5189.24	0
TCGA-CESC	TCGA-VS-A94X	09deb937-20d3-49ac-9bed-26034148ae21	Human papillomavirus 45 (HPV45)	148.141	0.96387	2163.24	0
TCGA-CESC	TCGA-VS-A94Y	2ac7953d-53d4-45eb-ba6a-abbfe60066ab	Human papillomavirus 45 (HPV45)	111.268	0.942635	1624.8	0
TCGA-CESC	TCGA-VS-A9UH	aaba06aa-560b-49ba-a766-449a4e88132f	Human papillomavirus 45 (HPV45)	28.2211	0.77397	412.101	0
TCGA-CESC	TCGA-GH-A9DA	191022a9-914e-4f89-93b2-f82cdd65fdff	Human papillomavirus 45 (HPV45)	253.214	0.966369	3697.58	0
TCGA-CESC	TCGA-EA-A3Y4	2acc6700-1124-4af9-85e4-3b2ba0380825	Human papillomavirus 45 (HPV45)	22.3365	0.745411	326.17	0
TCGA-CESC	TCGA-EX-A3L1	7666427a-a7f3-4b09-a3be-7624864cc7fc	Human papillomavirus 45 (HPV45)	187.169	0.977434	2733.15	0
TCGA-CESC	TCGA-FU-A23L	01f41994-6afe-4c6c-9197-13ad05a568b1	Human papillomavirus 45 (HPV45)	375.486	0.993949	5483.06	0
TCGA-CESC	TCGA-VS-A8Q9	5b9a2d0f-22f8-40d7-92ba-112e4b4c3906	Human papillomavirus 51 (HPV51)	1791.76	0.998818	103034	0
TCGA-CESC	TCGA-EK-A2RA	80384a4d-794b-4212-a578-6b85bc378a1a	Human papillomavirus 52 (HPV52)	94.7215	0.975884	3825.07	0
TCGA-CESC	TCGA-EA-A78R	aa76b127-c41c-4913-9a6b-c6b4333147a6	Human papillomavirus 52 (HPV52)	12.2227	0.736566	493.58	0
TCGA-CESC	TCGA-C5-A7CG	80ec26fb-13c5-4180-bbdd-10ba28d07489	Human papillomavirus 52 (HPV52)	526.871	0.995799	21276.3	0
TCGA-CESC	TCGA-C5-A8XI	eca5f862-5efc-46a9-8117-9c3ede0dfc46	Human papillomavirus 52 (HPV52)	250.267	0.987547	10106.4	0
TCGA-CESC	TCGA-EX-A69M	d5931d52-b0ef-4582-9dde-78256870381c	Human papillomavirus 52 (HPV52)	306.36	0.989835	12371.5	0
TCGA-CESC	TCGA-VS-A9UI	9b16132b-fe79-440f-9c44-7ed1e583e926	Human papillomavirus 52 (HPV52)	739.829	0.997236	29876	0
TCGA-CESC	TCGA-EK-A2GZ	3e3f9cbe-1dce-41f6-8e58-3806ca065cab	Human papillomavirus 52 (HPV52)	163.479	0.981486	6601.67	0
TCGA-CESC	TCGA-VS-A9UV	5547ff6f-c7fc-429b-b97e-a84e707a7359	Human papillomavirus 52 (HPV52)	186.539	0.987433	7532.88	0
TCGA-CESC	TCGA-LP-A4AV	1ed02ee9-b11c-4feb-9608-07d6ff242bec	Human papillomavirus 56 (HPV56)	390.47	0.992136	29207.5	0
TCGA-CESC	TCGA-EK-A3GJ	0e8ff548-a7c8-45d8-be17-07f562a464ab	Human papillomavirus 58 (HPV58)	156.347	0.969827	8333.37	0
TCGA-CESC	TCGA-EA-A5ZD	4372c00c-7694-4d4a-9dbc-230d3e484991	Human papillomavirus 58 (HPV58)	85.2489	0.958438	4543.81	0
TCGA-CESC	TCGA-DS-A1OA	12382ddb-8235-4f05-b553-f318b70eaaee	Human papillomavirus 58 (HPV58)	591.76	0.99334	31541.1	0
TCGA-CESC	TCGA-EK-A2PG	b39c4b21-626b-4e31-8aa1-02bdbc33395e	Human papillomavirus 58 (HPV58)	854.014	0.993556	45519.4	0
TCGA-CESC	TCGA-C5-A1MK	907d884c-c85c-4e41-96c2-2b886d33c9b3	Human papillomavirus 58 (HPV58)	702.397	0.993473	37438.2	0
TCGA-CESC	TCGA-VS-A9V3	bc54058c-5a1e-442d-adfc-484718476416	Human papillomavirus 58 (HPV58)	473.829	0.989177	25255.3	0
TCGA-CESC	TCGA-EA-A6QX	54f5f595-6a9d-40ac-a539-daf451071d62	Human papillomavirus 58 (HPV58)	456.75	0.990451	24345	0
TCGA-CESC	TCGA-EA-A5ZE	6425a1a7-bffa-4a44-9963-78a2dcbc862b	Human papillomavirus 59 (HPV59)	26.2363	0.806448	1672.63	0
TCGA-CESC	TCGA-EK-A2RJ	6ead0e5d-6a92-4ecd-ac8f-75502aa20745	Human papillomavirus 59 (HPV59)	29.4989	0.918256	1880.63	0
TCGA-CESC	TCGA-JW-A5VG	a2eee5ad-493f-40a5-8da7-21b874ffb416	Human papillomavirus 59 (HPV59)	171.434	0.973267	10929.4	0
TCGA-CESC	TCGA-EK-A2H0	e09f9b89-a3f0-4d1f-8004-2cac9ea698df	Human papillomavirus 68 (HPV68)	282.634	0.738072	11723.3	0
TCGA-CESC	TCGA-ZJ-A8QQ	b6bc4f03-3230-4601-88b4-df3145f85f5f	Human papillomavirus 68 (HPV68)	212.781	0.686794	8825.88	0
TCGA-CESC	TCGA-DS-A3LQ	724bcde0-2394-46f9-b280-e94b354b1c9e	Human papillomavirus 69 (HPV69)	148.716	0.973077	10676.6	0
TCGA-CESC	TCGA-ZJ-AAX8	56d48337-b9da-444f-b7d2-89a687a8d06b	Human papillomavirus 70 (HPV70)	287.538	0.992161	15758	0
TCGA-CESC	TCGA-C5-A2LT	9ee011fd-9789-4d26-9075-a3824a55329f	Human papillomavirus 70 (HPV70)	114.582	0.978467	6279.46	0
TCGA-CESC	TCGA-EA-A3HR	bc0df785-c500-4f55-9bf4-b6a6d8c253a7	Human papillomavirus 73 (HPV73)	787.998	0.9953	55058.1	0
TCGA-CESC	TCGA-DS-A1O9	09296e7a-5fd4-4f22-8729-29d0474092d8	Human papillomavirus 73 (HPV73)	290.454	0.980371	20294.2	0
TCGA-HNSC	TCGA-CR-7368	e8e3ee38-ed38-40db-b888-62a546f59c1c	Human papillomavirus 16 (HPV16)	365.446	0.990485	1625.47	0
TCGA-HNSC	TCGA-CN-A6V7	c02f4d53-76d9-4717-b04e-321d74e794e5	Human papillomavirus 16 (HPV16)	117.088	0.973922	520.798	0
TCGA-HNSC	TCGA-CN-A6V6	1ba52594-52e1-424e-85c3-ec1462df9716	Human papillomavirus 16 (HPV16)	223.794	0.946962	995.414	0
TCGA-HNSC	TCGA-CR-6473	f12aed30-6d47-404b-9bf5-ea6e25506aa1	Human papillomavirus 16 (HPV16)	84.2373	0.971906	374.679	0
TCGA-HNSC	TCGA-P3-A5Q5	8b0e1d9a-038f-4a83-83cf-7b5b55d67bb6	Human papillomavirus 16 (HPV16)	145.514	0.984154	647.232	0
TCGA-HNSC	TCGA-CV-6433	9614112c-3b63-4608-9bd5-66a5461b0c4e	Human papillomavirus 16 (HPV16)	330.742	0.992489	1471.11	0
TCGA-HNSC	TCGA-BB-4228	2b013cae-8396-4757-93e3-720996d399ba	Human papillomavirus 16 (HPV16)	376.584	0.992606	1675.01	0
TCGA-HNSC	TCGA-BB-A6UM	c9c21997-2b87-4fd9-9408-ae30906c78f1	Human papillomavirus 16 (HPV16)	68.9278	0.941332	306.584	0
TCGA-HNSC	TCGA-P3-A6SW	3bb06e28-b338-4b00-866e-9e6eb1ae903a	Human papillomavirus 16 (HPV16)	46.056	0.842196	204.853	0
TCGA-HNSC	TCGA-QK-A6IF	a9cb2109-647f-4172-beef-ea852dc5abc4	Human papillomavirus 16 (HPV16)	153.154	0.985047	681.215	0
TCGA-HNSC	TCGA-KU-A6H7	a39f80e0-bb1d-4310-8578-da83b3bfa614	Human papillomavirus 16 (HPV16)	127.149	0.931531	565.548	0
TCGA-HNSC	TCGA-H7-A76A	2ef1d60e-0b10-4190-a376-e7eaf6add91b	Human papillomavirus 16 (HPV16)	258.77	0.983315	1150.98	0
TCGA-HNSC	TCGA-CR-5243	10c7155b-8fac-41d0-9dbe-f4cdb28ecd01	Human papillomavirus 16 (HPV16)	353.923	0.984993	1574.22	0
TCGA-HNSC	TCGA-CN-4741	c1f9b360-d7d1-4e56-8ae8-3df31d0bafc8	Human papillomavirus 16 (HPV16)	339.086	0.992217	1508.22	0
TCGA-HNSC	TCGA-CR-7404	ab4e340a-00ae-4bc5-9882-03ebecbd2180	Human papillomavirus 16 (HPV16)	384.121	0.973486	1708.53	0
TCGA-HNSC	TCGA-UP-A6WW	bb54203d-bd33-4c69-baa6-5346368a1d07	Human papillomavirus 16 (HPV16)	180.543	0.981049	803.038	0
TCGA-HNSC	TCGA-CN-5374	4f8520a1-11cb-423e-a216-cf56c42dddb3	Human papillomavirus 16 (HPV16)	159.071	0.982743	707.531	0
TCGA-HNSC	TCGA-CR-6472	9d6b8594-9d22-48a2-b816-b340f980073b	Human papillomavirus 16 (HPV16)	189.911	0.988259	844.704	0
TCGA-HNSC	TCGA-BA-4077	6b68e927-fde2-48b2-b2d8-1c4f7e947a5e	Human papillomavirus 16 (HPV16)	282.24	0.989502	1255.38	0
TCGA-HNSC	TCGA-QK-A6V9	bb871040-afa6-41eb-baaf-f2f61c61765c	Human papillomavirus 16 (HPV16)	450.767	0.993772	2004.97	0
TCGA-HNSC	TCGA-CN-A499	4e317132-52fd-4125-b722-13f06e5bd2af	Human papillomavirus 16 (HPV16)	822.878	0.997224	3660.08	0
TCGA-HNSC	TCGA-BA-A4IH	2c2086cc-34fd-4394-8037-65e7d247a9ec	Human papillomavirus 16 (HPV16)	649.561	0.984258	2889.18	0
TCGA-HNSC	TCGA-CR-5248	cfa43d5f-d504-451f-958d-4259b0b9db50	Human papillomavirus 16 (HPV16)	219.444	0.986012	976.067	0
TCGA-HNSC	TCGA-BA-5153	a4ba438f-dc57-40ae-819c-1cbf1a0cb368	Human papillomavirus 16 (HPV16)	361.744	0.993982	1609	0
TCGA-HNSC	TCGA-HD-7754	f33dd345-fe31-49a2-b161-a4250a0de771	Human papillomavirus 16 (HPV16)	168.657	0.972119	750.171	0
TCGA-HNSC	TCGA-CR-6481	adca3997-b3c8-4727-9b3b-557296549619	Human papillomavirus 16 (HPV16)	149.157	0.983554	663.438	0
TCGA-HNSC	TCGA-TN-A7HL	f5586dff-8c42-4374-9904-a7ee5c4b09f5	Human papillomavirus 16 (HPV16)	119.39	0.972618	531.035	0
TCGA-HNSC	TCGA-CN-A49C	7987b976-7311-42fa-9e93-9e6292a584d9	Human papillomavirus 16 (HPV16)	115.18	0.977167	512.308	0
TCGA-HNSC	TCGA-CR-6480	b8c8ae3b-c269-440d-8a7e-d20422c666b4	Human papillomavirus 16 (HPV16)	327.356	0.993068	1456.05	0
TCGA-HNSC	TCGA-CR-5249	655278d3-04b4-4f7f-9142-9715da789fe3	Human papillomavirus 16 (HPV16)	304.555	0.991818	1354.63	0
TCGA-HNSC	TCGA-RS-A6TP	d68a4a32-b855-42b8-b199-eb4ca55f528f	Human papillomavirus 16 (HPV16)	279.354	0.976789	1242.54	0
TCGA-HNSC	TCGA-HL-7533	80701225-f1ad-4773-a72a-e6a2339cc1ce	Human papillomavirus 16 (HPV16)	134.471	0.979986	598.113	0
TCGA-HNSC	TCGA-P3-A5QE	75535b99-2450-41c7-a3f9-58b235d74b48	Human papillomavirus 16 (HPV16)	648.955	0.996277	2886.49	0
TCGA-HNSC	TCGA-BA-5559	b52b43a0-014f-431a-b918-d915686e984b	Human papillomavirus 16 (HPV16)	190.684	0.986579	848.142	0
TCGA-HNSC	TCGA-BA-A4IG	96edbae9-148d-4a4d-8fb8-db0179f2d4e0	Human papillomavirus 16 (HPV16)	481.597	0.995882	2142.1	0
TCGA-HNSC	TCGA-CN-A6UY	ea06e8fe-5134-4fe5-9182-170ef0d71493	Human papillomavirus 16 (HPV16)	234.739	0.989787	1044.1	0
TCGA-HNSC	TCGA-T2-A6X0	df7bc832-2c15-4dbe-8bbb-a6ef8bd136f6	Human papillomavirus 16 (HPV16)	139.102	0.933728	618.713	0
TCGA-HNSC	TCGA-MZ-A6I9	ea0621e5-5b61-4300-aaa7-d988ba3123c0	Human papillomavirus 16 (HPV16)	449.122	0.993748	1997.65	0
TCGA-HNSC	TCGA-CV-5442	67a37f42-9e73-484c-a60f-d2fdf38c3663	Human papillomavirus 16 (HPV16)	61.0932	0.96602	271.736	0
TCGA-HNSC	TCGA-CR-6470	4610bf5c-eb75-4be7-9a79-ebba13152dcc	Human papillomavirus 16 (HPV16)	196.791	0.989463	875.308	0
TCGA-HNSC	TCGA-CR-6482	0f94fb62-4b24-4293-956f-b52e8d334c34	Human papillomavirus 16 (HPV16)	170.286	0.975362	757.416	0
TCGA-HNSC	TCGA-CR-7369	60f75410-bb95-4eba-b8bd-69dac3442360	Human papillomavirus 16 (HPV16)	118.629	0.965368	527.648	0
TCGA-HNSC	TCGA-P3-A6T6	f4fd4c4d-0c41-4ca8-ae50-04ed39a28514	Human papillomavirus 16 (HPV16)	320.016	0.992045	1423.4	0
TCGA-HNSC	TCGA-CR-7385	e13c1803-1379-4dbd-97df-fbee2c75321f	Human papillomavirus 16 (HPV16)	536.967	0.995276	2388.38	0
TCGA-HNSC	TCGA-CR-6487	bbff9cbc-3d54-4fef-8e4e-5a360d5b2ea7	Human papillomavirus 16 (HPV16)	145.164	0.979446	645.674	0
TCGA-HNSC	TCGA-CR-5250	f7ed0fc7-93ef-405a-89bb-b90d7aada705	Human papillomavirus 16 (HPV16)	302.824	0.991367	1346.93	0
TCGA-HNSC	TCGA-CQ-5323	31da43ba-a51c-41d0-a609-30ba6d1e1bc0	Human papillomavirus 16 (HPV16)	80.2603	0.972519	356.99	0
TCGA-HNSC	TCGA-P3-A5QF	cfbe647b-0f07-4912-8036-7f6ccd477b75	Human papillomavirus 16 (HPV16)	246.431	0.989143	1096.1	0
TCGA-HNSC	TCGA-CV-5443	f32198a0-eec2-4bc0-944d-d2b280125a27	Human papillomavirus 16 (HPV16)	284.715	0.988937	1266.39	0
TCGA-HNSC	TCGA-CV-5971	0b1eeb1a-9243-4a28-adf6-cd05ab3bff9f	Human papillomavirus 16 (HPV16)	38.2151	0.883131	169.977	0
TCGA-HNSC	TCGA-HD-A634	f50e91da-e2ef-4fce-977f-3d3481872476	Human papillomavirus 16 (HPV16)	1203.67	0.997606	5353.8	0
TCGA-HNSC	TCGA-BB-4223	59e0c258-3101-45d8-8f7a-7766463b8dc2	Human papillomavirus 16 (HPV16)	239.057	0.960736	1063.3	0
TCGA-HNSC	TCGA-BB-4225	11259e65-3578-461e-9ee8-739f9ba92381	Human papillomavirus 33 (HPV33)	1219.44	0.998119	66445.8	0
TCGA-HNSC	TCGA-TN-A7HI	df735f8d-b8b9-4e5b-a3c6-f8b599b16124	Human papillomavirus 33 (HPV33)	386.908	0.99235	21082.1	0
TCGA-HNSC	TCGA-CR-6467	631736d0-f1f5-458d-b427-4fe1c9e19de3	Human papillomavirus 33 (HPV33)	585.875	0.995132	31923.6	0
TCGA-HNSC	TCGA-CR-6471	bc482eaf-b63b-4178-bf78-4a0710a9ec8c	Human papillomavirus 33 (HPV33)	1440.36	0.99832	78483.2	0
TCGA-HNSC	TCGA-CV-7100	3ea19a4e-56fd-4efe-ab47-aca6d3cf21bb	Human papillomavirus 33 (HPV33)	360.565	0.99371	19646.7	0
TCGA-HNSC	TCGA-HD-7832	29b98ec3-be74-4fa1-8e78-f179ecff0905	Human papillomavirus 33 (HPV33)	261.662	0.991019	14257.6	0
TCGA-HNSC	TCGA-MZ-A5BI	277d99bd-a535-42f6-84ad-e601edd28efb	Human papillomavirus 33 (HPV33)	302.63	0.991893	16489.9	0
TCGA-HNSC	TCGA-IQ-A61I	6d3cc48b-fc61-49f2-a632-feec70f350c0	Human papillomavirus 35 (HPV35)	682.009	0.996525	33062.4	0
TCGA-HNSC	TCGA-DQ-7591	e569f19d-732b-4327-b7d6-2dcb34e8fabf	Human papillomavirus 35 (HPV35)	517.146	0.994267	25070.2	0
TCGA-HNSC	TCGA-HD-8314	e07f8ea5-c315-4f4d-80ae-c514588a92b1	Human papillomavirus 35 (HPV35)	79.6453	0.957102	3861.04	0
TCGA-BLCA	TCGA-FD-A3N6	a7bbe045-63a3-4fbd-bc44-8d91e25fcd3c	Human papillomavirus 6 (HPV6)	303.4	0.929682	21587.3	0
TCGA-BLCA	TCGA-XF-A8HB	e88718ee-b8b8-4320-b926-31c33f034acb	Human papillomavirus 16 (HPV16)	145.985	0.981278	649.327	0
TCGA-BLCA	TCGA-GC-A3I6	8d5b29d4-1199-4cfe-bd60-4b676d6f1938	Human papillomavirus 16 (HPV16)	302.71	0.992111	1346.43	0
TCGA-BLCA	TCGA-BT-A20V	e0200aa0-cfdd-475b-8c51-b1d4092dafb2	Human papillomavirus 45 (HPV45)	60.5892	0.909579	884.759	0
TCGA-BLCA	TCGA-FD-A5BY	74c0e566-d538-4fec-955d-b505aff85e87	Human papillomavirus 52 (HPV52)	191.158	0.984219	7719.39	0
TCGA-BLCA	TCGA-FD-A3B4	35828f25-be44-44d7-a466-cce54792d844	Human papillomavirus 56 (HPV56)	33.9574	0.926019	2540.05	0
TCGA-COAD	TCGA-AA-A01K	396de622-871b-4e01-996b-95fd89f25a05	Human papillomavirus 18 (HPV18)	7.72033	0.577069	183.68	0
TCGA-COAD	TCGA-AA-3684	3087fe27-3c36-48a0-b65c-78d43f02dd16	Human papillomavirus 18 (HPV18)	9.80147	0.613271	233.194	0
TCGA-COAD	TCGA-AA-A01Z	5ebc4edb-8e53-4857-be22-b101da6d72ba	Human papillomavirus 18 (HPV18)	5.05676	0.489036	120.309	0
TCGA-UCEC	TCGA-D1-A16J	ad350a78-e299-4bef-82bf-87f69e09d324	Human papillomavirus 16 (HPV16)	300.556	0.986558	1336.84	0
TCGA-UCEC	TCGA-AJ-A3OK	fdf8d595-f0de-4e66-8e50-09b353046a29	Human papillomavirus 38 (HPV38)	7.8888	0.788935	351.717	0
TCGA-UCEC	TCGA-AX-A3G8	fd9b314b-d5e8-4f76-95d0-fd048255d537	Human papillomavirus 38 (HPV38)	7.51972	0	335.262	0
TCGA-KIRC	TCGA-CJ-5681	122b8688-3209-407f-956f-a86327ca556e	Human papillomavirus 18 (HPV18)	16.9271	0.811201	402.725	0
TCGA-KIRC	TCGA-CJ-5683	d6242fec-b69f-4d75-b3fc-eeafd132acec	Human papillomavirus 18 (HPV18)	7.38773	0.656498	175.767	0
TCGA-LUSC	TCGA-18-5595	2239de45-c186-4f4b-9a3c-d832a0c7ddc3	Human papillomavirus 16 (HPV16)	163.26	0.987572	726.164	0
TCGA-LUSC	TCGA-98-A53D	6cfdb973-11fc-4d68-a619-5acac0529ed8	Human papillomavirus 30 (HPV30)	9.04011	0.634352	553.794	0
TCGA-SARC	TCGA-MJ-A68H	8bc1d101-3c6b-41ea-8269-79eef1157586	Human papillomavirus 51 (HPV51)	1070.63	0.998002	61565.9	0
