# Supplementary material for: Human Papillomavirus 42 Drives Digital Papillary Adenocarcinoma and Elicits a Germ Cell–like Program Conserved in HPV-Positive Cancers
Source: Cancer Discov. 2022 Oct 10;13(1):70–84. doi: 10.1158/2159-8290.CD-22-0489 (PMC9827110; doi:10.1158/2159-8290.CD-22-0489)
Supplement: Supplementary Table S12 — HPV42 consensus genomes. [file cd-22-0489_supplementary_table_s12_suppst12.xlsx]

## Sheet: Supplementary Table S12
Supplementary Table S12: HPV42 consensus genome sequences (DNA/RNA)
Sample ID	Isolate	Consensus sequence
#168	DNA	cttattataaactacaatcctggctttgaaaaataagggagtaaccgaattcggttcaaccgaaaccggtacatatataaaccacccaaagtagtggtcccagttaaggcagaatgtcaggtacatctgcctcatcacagccacgcacattataccaattgtgtaaggaatttgggctgacattgcggaatttgcagatttcctgcatttggtgcaaaaagcacttaacaggcgcagaggtgctcgcgtaccattttaaagatttggtagtggtgtggaggaaggactttccatatgctgcatgtgcattttgtttagaatttaattctaaaatttgtgcactgcgacactacgaaagatcagcattttggtatacagtggagaaagaaactggactac…
#168	RNA	cttattataaactacaatcctggctttgaaaaataagggagtaaccgaattcggttcaaccgaaaccggtacatatataaaccacccaaagtagtggtcccagttaaggcagaatgtcaggtacatctgcctcatcacagccacgcacattataccaattgtgtaaggaatttgggctgacattgcggaatttgcagatttcctgcatttggtgcaaaaagcacttaacaggcgcagaggtgctcgcgtaccattttaaagatttggtagtggtgtggaggaaggactttccatatgctgcatgtgcattttgtttagaatttaattctaaaatttgtgcactgcgacactacgaaagatcagcattttggtatacagtggagaaagaaactggactac…
#169	DNA	cttattataaactacaatcctggctttaaaaaataagggagtaaccgaattcggttcaaccgaaaccggtacatatataaaccacccaaagtagtggtcccagttaaggcagaatgtcaggtacatctgcctcatcacagccacgcacattataccaattgtgtaaggaatttgggctgacattgcggaatttgcagatttcctgcatttggtgcaaaaagcacttaacaggcgcagaggtgctcgcgtaccattttaaagatttggtagtggtgtggaggaaggactttccatatgctgcatgtgcattttgtttagaatttaattctaaaatttgtgcactgcgacactacgaaagatcagcattttggtatacagtggagaaagaaactggactac…
#169	RNA	cttattataaactacaatcctggctttaaaaaataagggagtaaccgaattcggttcaaccgaaaccggtacatatataaaccacccaaagtagtggtcccagttaaggcagaatgtcaggtacatctgcctcatcacagccacgcacattataccaattgtgtaaggaatttgggctgacattgcggaatttgcagatttcctgcatttggtgcaaaaagcacttaacaggcgcagaggtgctcgcgtaccattttaaagatttggtagtggtgtggaggaaggactttccatatgctgcatgtgcattttgtttagaatttaattctaaaatttgtgcactgcgacactacgaaagatcagcattttggtatacagtggagaaagaaactggactac…
#170	DNA	cttattataaactacaatcctggctttcaaaaataagggagtaaccgaattcggttcaaccgaaaccggtacatatataaaccacccaaagtagtggtcccagttaaggcagaatgtcaggtacatctgcctcatcacagccacgcacattataccaattgtgtaaggaatttgggctgacattgcggaatttgcagatttcctgcatttggtgcaaaaagcacttaacaggcgcagaggtgctcgcgtaccattttaaagatttggtagtggtgtggaggaaggactttccatatgctgcatgtgcattttgtttagaatttaattctaaaatttgtgcactgcgacactacgaaagatcagcattttggtatacagtggagaaagaaactggactac…
#170	RNA	cttattataaactacaatcctggctttcaaaaataagggagtaaccgaattcggttcaaccgaaaccggtacatatataaaccacccaaagtagtggtcccagttaaggcagaatgtcaggtacatctgcctcatcacagccacgcacattataccaattgtgtaaggaatttgggctgacattgcggaatttgcagatttcctgcatttggtgcaaaaagcacttaacaggcgcagaggtgctcgcgtaccattttaaagatttggtagtggtgtggaggaaggactttccatatgctgcatgtgcattttgtttagaatttaattctaaaatttgtgcactgcgacactacgaaagatcagcattttggtatacagtggagaaagaaactggactac…
#171	DNA	cttattataaactacaatcctggctttcaaaaataagggagtaaccgaattcggttcaaccgaaaccggtacatatataaaccacccaaagtagtggtcccagttaaggcagaatgtcaggtacatctgcctcatcacagccacgcacattataccaattgtgtaaggaatttgggctgacattgcggaatttgcagatttcctgcatttggtgcaaaaagcacttaacaggcgcagaggtgctcgcgtaccattttaaagatttggtagtggtgtggaggaaggactttccatatgctgcatgtgcattttgtttagaatttaattctaaaatttgtgcactgcgacactacgaaagatcagcattttggtatacagtggagaaagaaactggactac…
#171	RNA	NNNNNNNNNNNNNNNNNNNNNNNNNNNNNNNNNNNNNNNNNNNNNNNNNNNNNNNNNNNNNNNNNNNNNNNNNNNNNNNNNNNNNNNNNNNNNNNNNNNNNNNNNNNNNNNNNNNNNNNNNNNNNNNNNNNNNNNNNNNNNNNNNNNNNNNNNNNNNNNNNNNNNNNNNNNNNNNNNNNNNNNNNNNNNNNNNNNNNNNNNNNNNNNNNNNNNNNNNNNNNNNNNNNNNNNNNNNNNNNNNNNNNNNNNNNNNNNNNNNNNNNNNNNNNNNNNNNtggaggaaggactttccatatgctgcatgtgcattttgtttagaatttaattctaaaatttgtgcactgcgacactacgaaagatcagcattttggtatacagtggagaaagaaactggactac…
#173	DNA	cttattataaactacaatcctggcttttaaaaataagggagtaaccgaattcggttcaaccgaaaccggtacatatataaaccacccaaagtagtggtcccagttaaggcagaatgtcaggtacatctgcctcatcacagccacgcacattataccaattgtgtaaggaatttgggctgacattgcggaatttacagatttcctgcatttggtgcaaaaagcacttaacaggcgcagaggtgctcgcgtaccattttaaagatttggtagtggtgtggaggaaggactttccatatgctgcatgtgcattttgtttagaatttaattctaaaatttgtgcactgcgacactacgaaagatcagcattttggtatacagtggagaaagaaactggactac…
#173	RNA	cttattataaactacaatcctggcttttaaaaataagggagtaaccgaattcggttcaaccgaaaccggtacatatataaaccacccaaagtagtggtcccagttaaggcagaatgtcaggtacatctgcctcatcacagccacgcacattataccaattgtgtaaggaatttgggctgacattgcggaatttacagatttcctgcatttggtgcaaaaagcacttaacaggcgcagaggtgctcgcgtaccattttaaagatttggtagtggtgtggaggaaggactttccatatgctgcatgtgcattttgtttagaatttaattctaaaatttgtgcactgcgacactacgaaagatcagcattttggtatacagtggagaaagaaactggactac…
#176	DNA	cttattataaactacaatcctggctttgaaaaataagggagtaaccgaattcggttcaaccgaaaccggtacatatataaaccacccaaagtagtggtcccagttaaggcagaatgtcaggtacatctgcctcatcacagccacgcacattataccaattgtgtaaggaatttgggctgacattgcggaatttgcagatttcctgcatttggtgcaaaaagcacttaacaggcgcagaggtgctcgcgtaccattttaaagatttggtagtggtgtggaggaaggactttccatatgctgcatgtgcattttgtttagaatttaattctaaaatttgtgcactgcgacactacgaaagatcagcattttggtatacagtggagaaagaaactggactac…
#176	RNA	cttattataaactacaatcctggctttgaaaaataagggagtaaccgaattcggttcaaccgaaaccggtacatatataaaccacccaaagtagtggtcccagttaaggcagaatgtcaggtacatctgcctcatcacagccacgcacattataccaattgtgtaaggaatttgggctgacattgcggaatttgcagatttcctgcatttggtgcaaaaagcacttaacaggcgcagaggtgctcgcgtaccattttaaagatttggtagtggtgtggaggaaggactttccatatgctgcatgtgcattttgtttagaatttaattctaaaatttgtgcactgcgacactacgaaagatcagcattttggtatacagtggagaaagaaactggactac…
#177	DNA	NNNNNNNNNNNNNNNNNNNNNNNNNNNNNNNNNNNNNNNNNNNNNNNNNNNNNNNNNNNNNNNNNNNNNNNNNNNNNNNNNNNNcccaaagNNNNNNNNNNNNNNNNNNNNNNNNNNNNNNNNNNNNNNNNNNNNNNNNNNNNNNNNNNNNNNNNNNNNNNNNNNNNNNNNNNNNNNNNNNNNNNNNNNNNNNNNNNNNNNNNNNNNNNNNNNNNNNNNNNNNNNNNNNNNNNNNNNNNNNNNNNNNNNNNNNNNNNNNNNNNNNNNNNNNNNNNNNNNNNNNNNNNNNNNNNNNNNNNgcNNNNNNNNNNNNNNNNNNNNNNNNNNNNNNNNNNNNNNNNNNNNNNNNNNNNNNNNNNNNNNNNNNNNNNNNNNNNNNNNNNNNNNNNNNNNNNNNNN…
#177	RNA	NNNNNNNNNNNNNNNNNNNNNNNNNNNNNNNNNNNNNNNNNNNNNNNNNNNNNNNNNNNNNNNNNNNNNNNNNNNNNNNNNNNNNNNNNNNNNNNNNNNNNNNNNNNNNNNNNNNNNNNNNNNNNNNNNNNNNNNNNNNNNNNNNNNNNNNNNNNNNNNNNNNNNNNNNNNNNNNNNNNNNNNNNNNNNNNNNNNNNNNNNNNNNNNNNNNNNNNNNNNNNNNNNNNNNNNNNNNNNNNNNNNNNNNNNNNNNNNNNNNNNNNNNNNNNNNNNNNNNNNNNNNNNNNNNNNNNNNNNNNNNNNNNNNNNNNNNNNNNNNNNNNNNNNNNNNNNNNNNNNNNNNNNNNNNNNNNNNNNNNNNNNNNNNNNNNNNNNNNNNNNNNNNNNNNNNNNNNNNNN…
#178	DNA	cttattataaactacaatcctggctttgaaaaataagggagtaaccgaattcggttcaaccgaaaccggtacatatataaaccacccaaagtagtggtcccagtNNNNNcagaatgNNNggtacatctgcctcatcacagccacgcacattataccaattgtgtaaggaatttgggctgacattgcggaatttgcagatttcctgcatttggtgcaaaaagcacttaacaggcgcagaggtgctcgcgtaccattttaaagatttggtagtggtgtggaggaaggactttccatatgctgcatgtgcattttgtttagaatttaattctaaaatttgtgcactgcgacactacgaaagatcagcattttggtatacagtggagaaagaaactggactac…
#178	RNA	NNNNNNataaactacaatcctggctttgaaaaataagggagtaaccgaattcggttcaaccgaaaccggtacatatataaaccacccaaagtagtggtcccagttaaggcagaatgtcaggtacatctgcctcatcacagccacgcacattataccaattgtgtaaggaatttgggctgacattgcggaatttgcagatttcctgcatttggtgcaaaaagcacttaacaggcgcagaggtgctcgcgtaccattttaaagatttggtagtggtgtggaggaaggactttccatatgctgcatgtgcattttgtttagaatttaattctaaaatttgtgcactgcgacactacgaaagatcagcattttggtatacagtggagaaagaaactggactac…
#179	DNA	cttattataaactacaatcctggcttttaaaaataagggagtaaccgaattcggttcaaccgaaaccggtacatatataaaccacccaaagtagtggtcccagttaaggcagaatgtcaggtacatctgcctcatcacagccacgcacattataccaattgtgtaaggaatttgggctgacattgcggaatttacagatttcctgcatttggtgcaaaaagcacttaacaggcgcagaggtgctcgcgtaccattttaaagatttggtagtggtgtggaggaaggactttccatatgctgcatgtgcattttgtttagaatttaattctaaaatttgtgcactgcgacactacgaaagatcagcattttggtatacagtggagaaagaaactggactac…
#179	RNA	cttattataaactacaatcctggcttttaaaaataagggagtaaccgaattcggttcaaccgaaaccggtacatatataaaccacccaaagtagtggtcccagttaaggcagaatgtcaggtacatctgcctcatcacagccacgcacattataccaattgtgtaaggaatttgggctgacattgcggaatttacagatttcctgcatttggtgcaaaaagcacttaacaggcgcagaggtgctcgcgtaccattttaaagatttggtagtggtgtggaggaaggactttccatatgctgcatgtgcattttgtttagaatttaattctaaaatttgtgcactgcgacactacgaaagatcagcattttggtatacagtggagaaagaaactggactac…
#180	DNA	cttattataaactacaatcctggcttttaaaaataagggagtaaccgaattcggttcaaccgaaaccggtacatatataaaccacccaaagtagtggtcccagttaaggcagaatgtcaggtacatctgcctcatcacagccacgcacattataccaattgtgtaaggaatttgggctgacattgcggaatttacagatttcctgcatttggtgcaaaaagcacttaacaggcgcagaggtgctcgcgtaccattttaaagatttggtagtggtgtggaggaaggactttccatatgctgcatgtgcattttgtttagaatttaattctaaaatttgtgcactgcgacactacgaaagatcagcattttggtatacagtggagaaagaaactggactac…
#180	RNA	cttattataaactacaatcctggctttgaaaaataagggagtaaccgaattcggttcaaccgaagccggtacatatataaaccacccaaagtagtggtcccagtcagggcagaatgtcaggcacatctgcctcatcacagccacgcacattacaccaattgtgtagggaatttgggctgacattgcggaatttacagatttcctgcatttggtgcaaaaagcacttaacaggcgcagaggtgctcgcgcaccattttaaagatttggtagtggtgtggaggaaggactttccatatgctgcatgtgcattttgtttagaatttaattctaaaatttgtgcactgcgacactacgaaagatcagcattttggtatacagtggagaaagaaactggactac…
#181	DNA	cttattataaactacaatcctggctttcaaaaataagggagtaaccgaattcggttcaaccgaaaccggtacatatataaaccacccaaagtagtggtcccagttaaggcagaatgtcaggtacatctgcctcatcacagccacgcacattataccaattgtgtaaggaatttgggctgacattgcggaatttgcagatttcctgcatttggtgcaaaaagcacttaacaggcgcagaggtgctcgcgtaccattttaaagatttggtagtggtgtggaggaaggactttccatatgctgcatgtgcattttgtttagaatttaattctaaaatttgtgcactgcgacactacgaaagatcagcattttggtatacagtggagaaagaaactggactac…
#181	RNA	NNNNNNNNNNNNNNNNNNNNNNNNNNNNNNNNNNNNNNNNNNNNNNNNNNNNNNNNNNNNNNNNNNNNNNNNNNNNNNNNNNNNNNNNNNNNNNNNNNNNNNNNNNNNNNNNNNNNNNNNNNNNNNNNNNNNNNNNNNNNNNNNNNNNNNNNNNNNNNNNNNNNNNNNNNNNNNNNNNNNNNNNNNNNNNNNNNNNNNNNNNNNNNNNNNNNNNNNNNNNNNNNNNNNNNNNNNNNNNNNNNNNNNNNNNNNNNNNNNNNNNNNNNNNNNNNNNNNNNNNNNNNNNNNNNNNNNNNNNNNNNNNNNNNNNNNNNNNNNNNNNNNNNNNNNNNNNNNNNNNNNNNNNNNNNNNNNNNNNNNNNNNNNNNNNNNNNNNNNNNNNNNNNNNNNNNNNNNNNN…
#182	DNA	cttattataaactacaatcctggcttttaaaaataagggagtaaccgaattcggttcaaccgaaaccggtacatatataaaccacccaaagtagtggtcccagttaaggcagaatgtcaggtacatctgcctcatcacagccacgcacattataccaattgtgtaaggaatttgggctgacattgcggaatttacagatttcctgcatttggtgcaaaaagcacttaacaggcgcagaggtgctcgcgtaccattttaaagatttggtagtggtgtggaggaaggactttccatatgctgcatgtgcattttgtttagaatttaattctaaaatttgtgcactgcgacactacgaaagatcagcattttggtatacagtggagaaagaaactggactac…
#182	RNA	cttattataaactacaatcctggcttttaaaaataagggagtaaccgaattcggttcaaccgaaaccggtacatatataaaccacccaaagtagtggtcccagttaaggcagaatgtcaggtacatctgcctcatcacagccacgcacattataccaattgtgtaaggaatttgggctgacattgcggaatttacagatttcctgcatttggtgcaaaaagcacttaacaggcgcagaggtgctcgcgtaccattttaaagatttggtagtggtgtggaggaaggactttccatatgctgcatgtgcattttgtttagaatttaattctaaaatttgtgcactgcgacactacgaaagatcagcattttggtatacagtggagaaagaaactggactac…
#184	DNA	cttattataaactacaatcctggctttcaaaaataagggagtaaccgaattcggttcaaccgaaaccggtacatatataaaccacccaaagtagtggtcccagttaaggcagaatgtcaggtacatctgcctcatcacagccacgcacattataccaattgtgtaaggaatttgggctgacattgcggaatttgcagatttcctgcatttggtgcaaaaagcacttaacaggcgcagaggtgctcgcgtaccattttaaagatttggtagtggtgtggaggaaggactttccatatgctgcatgtgcattttgtttagaatttaattctaaaatttgtgcactgcgacactacgaaagatcagcattttggtatacagtggagaaagaaactggactac…
#184	RNA	cttattataaactacaatcctggctttcaaaaataagggagtaaccgaattcggttcaaccgaaaccggtacatatataaaccacccaaagtagtggtcccagttaaggcagaatgtcaggtacatctgcctcatcacagccacgcacattataccaattgtgtaaggaatttgggctgacattgcggaatttgcagatttcctgcatttggtgcaaaaagcacttaacaggcgcagaggtgctcgcgtaccattttaaagatttggtagtggtgtggaggaaggactttccatatgctgcatgtgcattttgtttagaatttaattctaaaatttgtgcactgcgacactacgaaagatcagcattttggtatacagtggagaaagaaactggactac…
#185	DNA	cttattataaactacaatcctggctttcaaaaataagggagtaaccgaattcggttcaaccgaaaccggtacatatataaaccacccaaagtagtggtcccagttaaggcagaatgtcaggtacatctgcctcatcacagccacgcacattataccaattgtgtaaggaatttgggctgacattgcggaatttgcagatttcctgcatttggtgcaaaaagcacttaacaggcgcagaggtgctcgcgtaccattttaaagatttggtagtggtgtggaggaaggactttccatatgctgcatgtgcattttgtttagaatttaattctaaaatttgtgcactgcgacactacgaaagatcagcattttggtatacagtggagaaagaaactggactac…
#185	RNA	cttattataaactacaatcctggctttcaaaaataagggagtaaccgaattcggttcaaccgaaaccggtacatatataaaccacccaaagtagtggtcccagttaaggcagaatgtcaggtacatctgcctcatcacagccacgcacattataccaattgtgtaaggaatttgggctgacattgcggaatttgcagatttcctgcatttggtgcaaaaagcacttaacaggcgcagaggtgctcgcgtaccattttaaagatttggtagtggtgtggaggaaggactttccatatgctgcatgtgcattttgtttagaatttaattctaaaatttgtgcactgcgacactacgaaagatcagcattttggtatacagtggagaaagaaactggactac…
#188	DNA	cttattataaactacaatcctggcttttaaaaataagggagtaaccgaattcggttcaaccgaaaccggtacatatataaaccacccaaagtagtggtcccagttaaggcagaatgtcaggtacatctgcctcatcacagccacgcacattataccaattgtgtaaggaatttgggctgacattgcggaatttacagatttcctgcatttggtgcaaaaagcacttaacaggcgcagaggtgctcgcgtaccattttaaagatttggtagtggtgtggaggaaggactttccatatgctgcatgtgcattttgtttagaatttaattctaaaatttgtgcactgcgacactacgaaagatcagcattttggtatacagtggagaaagaaactggactac…
#188	RNA	cttattataaactacaatcctggcttttaaaaataagggagtaaccgaattcggttcaaccgaaaccggtacatatataaaccacccaaagtagtggtcccagttaaggcagaatgtcaggtacatctgcctcatcacagccacgcacattataccaattgtgtaaggaatttgggctgacattgcggaatttacagatttcctgcatttggtgcaaaaagcacttaacaggcgcagaggtgctcgcgtaccattttaaagatttggtagtggtgtggaggaaggactttccatatgctgcatgtgcattttgtttagaatttaattctaaaatttgtgcactgcgacactacgaaagatcagcattttggtatacagtggagaaagaaactggactac…
#191	DNA	cttattataaactacaatcctggctttgaaaaataagggagtaaccgaattcggttcaac cgaaaccggtacatatataaaccacccaaagtagtggtcccagttaaggcagaatgtcag gtacatctgcctcatcacagccacgcacattataccaattgtgtaaggaatttgggctga cattgcggaatttgcagatttcctgcatttggtgcaaaaagcacttaacaggcgcagagg tgctcgcgtaccattttaaagatttggtagtggtgtggaggaaggactttccatatgctg catgtgcattttgtttagaatttaattctaaaatttgtgcactgcgacactacgaaagat cagcattttggtatacagtggagaaagaaactg…
